# Supplementary material for: Individualized Responses of Gut Microbiota to Dietary Intervention Modeled in Humanized Mice
Source: mSystems. 2016 Sep 6;1(5):e00098-16. doi: 10.1128/mSystems.00098-16 (PMC5069738; doi:10.1128/mSystems.00098-16)
Supplement: Table S1 [file sys005162051st3.xlsx]

## Sheet: Sheet1
Supplementary Table 1. Phylogenetic (PD_whole_tree) alpha-diversity between the three donors before and after dietary intervention
	Donor 1	Donor 2	Donor 3
Pre-FOS	31.1937	32.3024	59.2177
Pre-FOS	33.3721	31.477	53.5284
Pre-FOS	29.9649	27.9622	62.5721
Post-FOS	28.5164	32.6071	38.3954
Post-FOS	23.2765	35.62	40.3593
Post-FOS	30.6544	32.4237	39.9425
