# Supplementary material for: Individualized Responses of Gut Microbiota to Dietary Intervention Modeled in Humanized Mice
Source: mSystems. 2016 Sep 6;1(5):e00098-16. doi: 10.1128/mSystems.00098-16 (PMC5069738; doi:10.1128/mSystems.00098-16)
Supplement: Table S2 [file sys005162051st4.xlsx]

## Sheet: Supplementary_Table_Differentia
Supplementary Table 2. Statistically significant differentiating taxa classified at species-level between donors
Donor	Consensus Lineage	PreFOS_mean	FOS_mean	p_value	FDR
1	Bacteria; Bacteroidetes; Bacteroidia; Bacteroidales; [Barnesiellaceae]	0.00759785	0.0301842	0.000447047	0.00849389
1	Bacteria; Bacteroidetes; Bacteroidia; Bacteroidales; [Odoribacteraceae]; Butyricimonas	0.00157431	0.00634941	0.00263643	0.0205198
1	Bacteria; Bacteroidetes; Bacteroidia; Bacteroidales; [Paraprevotellaceae]; Paraprevotella	0.0232892	0.000524315	0.00105342	0.0133433
1	Bacteria; Firmicutes; Clostridia; Clostridiales	0.0387067	0.00116939	0.000114719	0.00435933
1	Bacteria; Firmicutes; Erysipelotrichi; Erysipelotrichales; Erysipelotrichaceae; Coprobacillus	0.00221819	0	0.00269997	0.0205198
2	Bacteria; Bacteroidetes; Bacteroidia; Bacteroidales; Bacteroidaceae; Bacteroides; ovatus	0.0293301	0.0038463	6.3574e-05	0.00133505
2	Bacteria; Bacteroidetes; Bacteroidia; Bacteroidales; [Paraprevotellaceae]; Paraprevotella	0.0161109	0.000266135	4.91483e-05	0.00133505
2	Bacteria; Firmicutes; Clostridia; Clostridiales; Lachnospiraceae	0.0876882	0.218585	0.00214653	0.0300515
3	Unassigned; Other; Other; Other; Other; Other; Other	0.0225043	0.0423434	0.00977531	0.0486122
3	Bacteria; Bacteroidetes; Bacteroidia; Bacteroidales; Bacteroidaceae; Bacteroides; fragilis	0.00255959	0.0482772	0.00466062	0.0410134
3	Bacteria; Bacteroidetes; Bacteroidia; Bacteroidales; [Barnesiellaceae]	0	0.000403447	1.77512e-10	7.81052e-09
3	Bacteria; Firmicutes; Clostridia; Clostridiales	0.456334	0.0580747	0.00779342	0.0486122
3	Bacteria; Firmicutes; Clostridia; Clostridiales; Ruminococcaceae	0.0279141	0.00376603	0.00331917	0.0365109
3	Bacteria; Firmicutes; Clostridia; Clostridiales; Ruminococcaceae; Oscillospira	0.0180341	0.00255244	0.00764863	0.0486122
3	Bacteria; Firmicutes; Clostridia; Clostridiales; Ruminococcaceae; Ruminococcus	0.0040922	0	5.79958e-05	0.000850606
3	Bacteria; Firmicutes; Erysipelotrichi; Erysipelotrichales; Erysipelotrichaceae; Allobaculum	0	0.30973	0.0099434	0.0486122
3	Bacteria; Proteobacteria; Betaproteobacteria; Burkholderiales; Alcaligenaceae; Sutterella	0.000331513	0.0162752	2.52263e-05	0.000554978
