# Supplementary material for: Individualized Responses of Gut Microbiota to Dietary Intervention Modeled in Humanized Mice
Source: mSystems. 2016 Sep 6;1(5):e00098-16. doi: 10.1128/mSystems.00098-16 (PMC5069738; doi:10.1128/mSystems.00098-16)
Supplement: Table S4 [file sys005162051st6.xlsx]

## Sheet: Supplementary_Table_4_RF-Diet
Supplementary Table 4. Random Forests Supervised Learning OTU Feature Importances for Diets
Out-of-bag score	0.7777
Feature Importance	OTU
0.138634	k__Bacteria; p__Bacteroidetes; c__Bacteroidia; o__Bacteroidales; f__Bacteroidaceae; g__Bacteroides; s__
0.118462	k__Bacteria; p__Bacteroidetes; c__Bacteroidia; o__Bacteroidales; f__Bacteroidaceae; g__Bacteroides; s__ovatus
0.104316	k__Bacteria; p__Bacteroidetes; c__Bacteroidia; o__Bacteroidales; f__Bacteroidaceae; g__Bacteroides; s__
0.08	k__Bacteria; p__Bacteroidetes; c__Bacteroidia; o__Bacteroidales; f__Rikenellaceae; g__; s__
0.0785714	k__Bacteria; p__Firmicutes; c__Clostridia; o__Clostridiales; f__; g__; s__
0.069041	k__Bacteria; p__Bacteroidetes; c__Bacteroidia; o__Bacteroidales; f__Bacteroidaceae; g__Bacteroides; s__
0.0615385	k__Bacteria; p__Firmicutes; c__Clostridia; o__Clostridiales; f__; g__; s__
0.0604396	k__Bacteria; p__Bacteroidetes; c__Bacteroidia; o__Bacteroidales; f__Bacteroidaceae; g__Bacteroides; s__
0.0490909	k__Bacteria; p__Firmicutes; c__Clostridia; o__Clostridiales; f__Lachnospiraceae; g__; s__
0.0480769	k__Bacteria; p__Bacteroidetes; c__Bacteroidia; o__Bacteroidales; f__[Paraprevotellaceae]; g__Paraprevotella; s__
0.0396875	k__Bacteria; p__Proteobacteria; c__Alphaproteobacteria; o__RF32; f__; g__; s__
0.0370879	k__Bacteria; p__Firmicutes; c__Clostridia; o__Clostridiales; f__Lachnospiraceae; g__; s__
0.0307692	k__Bacteria; p__Firmicutes; c__Clostridia; o__Clostridiales; f__; g__; s__
0.0214286	k__Bacteria; p__Bacteroidetes; c__Bacteroidia; o__Bacteroidales; f__[Barnesiellaceae]; g__; s__
0.02	k__Bacteria; p__Bacteroidetes; c__Bacteroidia; o__Bacteroidales; f__Bacteroidaceae; g__Bacteroides; s__
0.0116883	k__Bacteria; p__Bacteroidetes; c__Bacteroidia; o__Bacteroidales; f__Bacteroidaceae; g__Bacteroides; s__
0.0116883	k__Bacteria; p__Bacteroidetes; c__Bacteroidia; o__Bacteroidales; f__Bacteroidaceae; g__Bacteroides; s__uniformis
0.00974026	k__Bacteria; p__Firmicutes; c__Erysipelotrichi; o__Erysipelotrichales; f__Erysipelotrichaceae; g__[Eubacterium]; s__dolichum
0.00974026	k__Bacteria; p__Bacteroidetes; c__Bacteroidia; o__Bacteroidales; f__Bacteroidaceae; g__Bacteroides; s__
