# Supplementary material for: Individualized Responses of Gut Microbiota to Dietary Intervention Modeled in Humanized Mice
Source: mSystems. 2016 Sep 6;1(5):e00098-16. doi: 10.1128/mSystems.00098-16 (PMC5069738; doi:10.1128/mSystems.00098-16)
Supplement: Table S6 [file sys005162051st8.xlsx]

## Sheet: Supplementary_Table_5-Metabolom
Supplementary Table 6. Raw metabolomics feature data for all mice across the three donors and dietary intervention
	Donor 1 - FOS	Donor 1 - FOS	Donor 1 - FOS	Donor 1 - preFOS	Donor 1 - preFOS	Donor 1 - preFOS	Donor 2 - FOS	Donor 2 - FOS	Donor 2 - FOS	Donor 2 - preFOS	Donor 2 - preFOS	Donor 2 - preFOS	Donor 3 - FOS	Donor 3 - FOS	Donor 3 - FOS	Donor 3 - preFOS	Donor 3 - preFOS	Donor 3 - preFOS
73.06533708/1169.0266668	34685.3	32503.9	31011.5	33527.1	36696.5	34557.6	24561.9	33552.8	30780.4	30851.5	34802.2	33292.6	33761.7	33369.4	34653.4	31906.2	31359.3	32149.4
73.06533644/1180.086111	33722.6	46652.2	42600.3	35095.2	34938.1	56002.8	51104.8	37096	34604.5	30570.9	32562.6	39802.2	32053	42854.5	41785.9	35153.9	42166.9	36808.1
73.0653339/1178.9472222	36058.7	38060.5	33765.6	45319.2	48423.8	56002.8	37241.9	41203.2	31073.6	39079.3	52890.7	52434.7	39149.2	35696.4	40623.7	34523.9	29778	32302.2
73.06533411/1187.8361112	40480.2	40894.9	35320.9	46049.9	46988.3	47501.8	38657.9	41338.4	39483.8	37646	48749.7	44043.1	42204.7	39619.6	37072	37900.9	38259.2	35521.6
73.06534682/1215.4722222	43897.8	46058.5	41175.8	47006.9	46514.6	46028.4	34856.1	46598.4	42251	41246.7	44331	43298.6	46172.4	45611.7	45269.3	37397.3	38843.6	32518.5
73.06535021/1226.34	36551	32861.6	33900.6	47055.2	35290.7	31116.9	35368.5	34228.4	33472.6	34815.5	44331	43298.6	32795.7	34839.8	36417.4	32315.5	33463.5	31972.4
73.06535594/1225.035	41772.6	45798	37793.8	47055.2	44388.3	34099.9	34856.1	32219.9	41876.9	33355	33827.8	31891.2	31427.9	41504.9	31774.6	38236.3	38843.6	43166.7
75.00858498/660.9153336	31285.9	28681.7	27514.8	35680.6	35627.7	35339.8	26144.9	30789.8	25688.5	32692.1	36145.4	34407.7	32544.2	31898.4	31743.1	36406.8	36742.4	37645
87.0808985/1229.2249998	34161.7	41909.5	36161.1	33375.7	36774	42301.3	38766.1	32068.7	39030.8	39829	33914.6	31202.6	35724.4	35899.5	39788	34079.3	35282	36329.1
96.96037589/1116.6466668	32677.2	31816.9	37256.9	3604.48	2041.78	2263.92	1772.39	1111.46	3581.4	1030.91	952.21	868.018	567.777	580.864	1470.95	546.208	854.833	745.333
96.96039073/1180.763889	122965	125962	149522	5036.7	4061.53	3721.38	2893.04	3129.38	6540.36	1872.51	1562.67	2040.59	678.541	819.852	835.58	616.065	1005.91	1110.18
100.0759352/286.17816666	14337.1	10991.7	20489.1	9311.28	11222.5	8043.94	8875585	2.00549e+06	5143326	4067101	3610788	1.68603e+06	170641	18224.5	32657.4	17860.3	13043.5	13550.1
100.0759576/413.21983332	2563.48	2560.34	2609.6	2478.78	2163.94	1883.71	90323.9	33977.9	47563.8	27432.2	27106	18547.8	3904.57	2837.72	2822.52	3987.78	3548.01	2662.14
100.0759604/421.34388888	2462.02	2725.55	2299.86	2324.86	1939.3	2029.95	79436.2	34920.9	45223.9	22916.8	25420.3	19389.2	3297.73	2532.55	3261.12	4366.07	3606.13	3095.83
100.0759627/425.29222224	2522.81	1920.36	2281.83	2441.54	1707.12	2067.35	75623.7	31922.8	45694.3	23208	25506.7	17525.1	4094.29	2728.18	2634.85	3592.76	3189.72	3423.08
100.0759659/429.73372224	2419.43	2604.3	2287.52	2217.43	1744.38	2251.51	76002.4	32356.1	43835.8	22807.8	22663.2	17096.7	3400.17	2852.64	2115.14	3371.39	3658.98	2741.54
100.0759608/436.0733889	2505.59	2389.57	2349.71	2706.38	1988.03	2246.14	79114.1	32313.7	41630.8	20876.5	24867	17143.3	3500.57	2546.11	2620.39	3908.82	3458.22	3165.46
102.1279816/977.5363332	18149.6	32217.8	15585.2	17270.8	16711.2	18068.7	11016.3	16043.2	15876.9	15421.8	16085.8	17771.8	15882	16557.5	14486.1	14917.7	14136.9	12664.7
102.1279748/981.1043334	17045.9	32075.4	16124.2	18581.1	19315.4	19939.7	13163.2	18362.8	16478.9	17092.5	18071.7	18040.4	18606.8	16045.7	16459.4	14748.2	13784.3	13163.3
111.0442484/1443.7433334	30899.1	33759.3	34408.8	34770.1	34620.9	30502.8	35255.7	28784.3	34308	35403.8	30647.7	37499.2	27574.2	30421.5	31336.4	24196	27678.7	25768.9
112.9858424/293.25633336	0	0	0	21863.2	0	0	0	0	0	20172.3	0	0	0	0	0	31673	0	0
112.985914/1617.9161112	29156.5	32174	30914.6	31575.3	32557.9	36639.3	34004.9	34356.8	31817.1	36519.4	37948.5	36388.1	30657.1	33005.8	30883.2	22936	26297.2	28953
120.0808735/232.83861114	21625.9	49770.7	139623	13702.7	24951	7256.31	236145	46951.4	82111.7	33354.6	41782.4	70212.2	10609.7	31652.1	28273.7	58407.5	40178.2	49585.1
121.0297763/767.7806664	30838.8	25233.3	26404.4	27922.7	28046.6	25567.7	30606.3	30884.4	32789.5	32331.1	31303	36994.7	29271.1	27452	36729.9	35446.9	39545.1	39136
121.0297769/767.0593332	30838.8	25233.3	26404.4	23795.3	28046.6	23299.1	30606.3	30884.4	30782	32331.1	27263	36397.6	29271.1	27452	34115.4	34341.5	39545.1	39136
125.0962586/1200.1344444	1954.78	2245.49	42032.4	1155.31	1022.22	795.722	6105.77	1130.3	9546.5	1800.71	766.026	1347.03	872.127	2523.56	990.134	3988.44	6691.62	21920.9
128.1070654/1124.202222	35908.2	35453.9	26963.1	30023.2	31025.6	30708.7	10644.1	22705.4	27071.6	30431.7	30613.4	29848.1	38552.4	28712.3	33357.1	25698.3	27416.1	20743.8
129.0546434/1443.8633334	35930.9	41585.9	41671.6	43521.7	43336.8	38741.9	44042.4	41743.6	44198.1	42131.6	35090.5	39102.9	35666.4	37214.4	35876.4	31847.5	34833.5	38204.6
129.0560591/253.6508889	7097.51	5097.02	5014.56	6140.25	6681.69	5476.41	6758.79	7310.18	12978.8	7205.47	7607.37	9389.98	7034.43	6139.58	6709.86	31436.3	19522.7	17545.1
130.017534/1095.5772222	33252.1	49333.5	50793.1	53996	59176.9	58484.8	51070.5	54327.9	34668.5	50555.9	55056	56273.9	50587.2	31119.4	47859.6	52475.7	48912.6	39262.6
130.0862355/993.5183334	31966.6	32212.3	26413.3	30753.3	31853.8	32967.2	21356.3	32331	27995.3	28004	30672.7	31532.2	33888.3	30567.8	31458.8	26663.9	28356.8	22517.3
130.0862372/992.5309998	34670.4	34546.6	26413.3	31397.4	31807.8	31509.8	21404	32331	28194.5	28005.3	31300.5	34064.1	32974.9	30567.8	31492.9	27392.9	28356.8	22517.3
130.0862261/985.2046668	31934.2	34546.6	23915.9	30737.2	33728.8	32809.9	18962.7	30032.8	26593.2	28005.3	30780.7	34064.1	33268.5	29270.1	31412.9	27392.9	25443.9	19963.3
131.0138914/1015.515	32453.1	37661.7	30752.4	43850.1	45738.1	30590.1	42698.5	44110.5	34494.1	32442.5	44244	31409.7	32251.9	37661.3	43518	33676.6	36219.5	33746.1
131.0138851/1018.8544446	32932.4	32275.1	33525.1	43730.8	43895.4	43682.6	41362	41768.3	31056.1	46298.1	44244	44065.2	32181.8	36556.8	42637.3	39887.5	39772.9	38450.7
131.0138847/1025.6505558	36270.3	35797	34499.4	43850.1	44243.9	41944	42698.5	44110.5	34494.1	46368.7	43112.3	44613.5	38014.8	36181.1	43518	43659.5	39697.8	38072.2
131.0138931/1396.0222224	40966.4	41202	41027.9	34300.3	32653.3	36506.8	34265.8	32246.7	32547.9	36760	35267.2	36167	39704.2	37600.4	39245.7	46649	43582.2	40419.1
131.0139041/1259.5372224	106524	106700	114137	115624	118032	127002	98081.6	114312	58303.9	124703	121328	117323	146624	137490	120294	127336	124302	139440
131.0716447/187.33211112	3643.69	63051.4	13768.9	21245.4	13471.6	39319.8	25177.8	37970	59750.6	78353.2	58667.7	32872.8	2901.8	9863.72	74292.8	76151	27646.3	20165.7
135.0804952/1200.2105556	1572.06	1943.34	46632.1	425.942	601.675	331.089	5017.72	947.579	9990.11	1682.48	693.332	617.518	420.493	2219.25	863.659	3628.58	8096.56	22232.4
137.0456946/231.43872222	30947.8	28894.1	43707.8	25017.4	19001.4	12253.4	144646	39112.1	48044	40970.1	19120.2	16831.8	13613.8	7353.16	12443.1	48264.5	12237.5	41469.7
137.0456746/187.52394444	9935.43	5376.04	58982.6	34002.3	34842.2	29023.7	103181	46216.3	69438.9	53343.2	46180.3	70438.5	12004.5	51632.9	35323	23183.8	19141.6	87689.4
137.0597564/1158.6227778	1132.08	705.325	1944.21	10791	11553.5	3819.14	28348.6	11074.7	16874.3	35194.1	28121.4	19857.1	714.93	2757.1	1613.94	513.491	482.191	661.853
139.0753471/1118.28	2921.03	5271.93	38512.6	1135.68	1366.79	1369.13	8522.63	911.453	8436.83	2498.5	878.852	1312.49	2591.61	1596.3	1876.19	6881.28	2367.09	6531.82
143.0701671/1443.8322222	41658.8	47129.5	46122.8	48826.5	48564.9	41890.6	49323.1	44910.3	42920.7	44732	45587	50006.5	40731.5	45250.9	41878.3	41041	38517.7	41135.3
144.0458438/1132.3638888	6792.37	18239.5	17922.6	14951.9	18097	10941.6	81333.5	50848.2	150816	47408.2	31249.5	43579.7	25236	21806.8	20465.6	41335.6	31021.5	58612.9
145.0296194/1358.2150002	33626.6	31642.6	31201.1	31343.8	29960.2	35080.8	32440.3	31970.2	29837.2	30581.5	33854.2	33723	33101.8	31510	32018.9	32561.3	31399.6	35055.8
146.0599963/1131.8605554	40970.3	32809.7	18311.3	13356.9	25065.5	12368.3	46080.7	35122.4	69393.9	108336	27801.1	181184	14298.7	26759.6	25862	182356	99129	308112
146.0614504/357.49321428	0	0	192.211	52697.3	49244.1	43598.4	4022.12	2251.03	3460.46	107355	69133.4	31058.2	0	0	601.594	46654.9	79855.6	26136.8
146.0614522/372.12433332	0	0	0	1991.06	1585.19	1666.75	1987.02	365.288	2532.49	57511.7	5270.41	18988.5	0	0	0	38886.6	37934.1	66555
147.0454941/232.6577778	4158.59	11688.3	10617	4338.66	7312.23	2440.25	23830.8	16163.6	70334.9	11657.1	13303.3	19087.1	9616.29	15994.7	39854.8	34503.4	20061.5	20059.1
147.0650393/1443.8344446	34052.4	34894	33743.9	33301.3	37975.6	32243.4	34481.2	37441.8	35707.4	33456.5	29709.5	34886.6	33961.3	29877.3	28865.8	28860.8	31650.1	31577.8
148.075683/1159.343889	614.212	405.346	467.244	759.169	495.584	484.736	404.153	640.05	442.152	634.831	492.111	725.059	700.635	542.159	304.812	145444	55768.5	639233
149.0232201/1441.5011112	43122.4	47049.9	42835.1	42139.4	42618.3	41818.1	56074.6	47109.5	51351.8	46888.9	46049.7	46210.5	39917.8	45413.9	49722.9	33513.5	36581.3	43876.3
149.0743495/1155.5359998	0	0	55424.2	690.255	425.354	899.885	3998.69	2772.2	2662.06	2386.35	859.473	2371.39	0	3921.72	2979.36	4350.99	2859.78	36208.8
153.0656806/184.48683336	4091.34	5716.22	12732.2	22278.1	24320.5	15159.5	18672.3	13717.5	15505.7	38876	34910.6	43112	2804.27	8403.43	6529.68	9922.61	6796.74	9833.32
153.0909865/1200.1344444	3016.23	3033.76	36791.5	1385.67	1615.67	1931.58	8038.09	1371.78	10946.2	2696.87	1514.87	2318.18	1102.05	4414.53	1876.18	5395.43	8620.95	20164.4
155.1065971/1153.9927776	4982.45	4631.41	56589.4	4335	4351.8	3328.74	8868.57	5997.15	8148.13	4712.22	5183.22	4817.01	3786.76	5543.54	4331.46	5477.34	6246.29	7925.39
157.0161845/1237.7433336	33931.6	33246.3	30697.7	43029.8	39840.3	44080.1	37383	35632.4	22989.7	43105.8	43696.6	42210.4	32787.1	45496.9	43022	44463.8	42714.4	47101.5
158.0125194/986.6256666	31890.9	38787.5	36287.1	52671.6	50579.3	32555.5	50139.8	47485.1	44735.6	56437.9	54130.3	55539.5	43967.5	38351.5	51427.7	44343.2	43929.5	47944.8
158.01253/974.4013332	30293.5	31315.9	29977.7	41957.1	36045	34207.6	34988.1	31562.8	37428	31302.8	42074.8	41946.1	34495.8	31982.9	38439.7	32670.2	31029.8	41483.1
158.0125063/1402.4383332	38974.7	40705.9	36573.4	30434.5	32039.2	30661.2	30875.5	29061.1	31552.3	33528.5	32845.4	33432.6	38548.7	32550.9	33768.4	41536.9	40731.3	37702.8
158.1538705/1300.5033336	18095.1	26690.7	10911.1	33902.9	28647.5	38983.5	15381.1	19870.1	20070.6	25252.5	25895.3	23215.4	24450.5	22862.4	24388.1	31397.8	23590.7	26161.7
159.0088874/974.5913334	36536	38864.3	42738.5	43013.8	52166	50874.6	50324.4	41287.9	48435.1	57225.4	46280.4	46634.7	45359.8	41215.2	45331.2	42262	45454.5	43537.1
159.0088637/1401.6783336	56664.3	53493.2	48224.6	44393.8	44216.1	46273.6	43154.4	39128.4	43693.6	45164.3	45725	46963	52111.4	50286.9	48709.4	58565.7	56017.6	50953.6
159.0109359/371.25944442	49175.7	44543.1	44678.3	48462.5	42230.5	46416.1	40057.2	49062.4	42929.2	42808.3	47123.3	43110.4	48341.7	48674.7	42691.8	45498.9	48262.3	45524.4
159.0109715/209.23683336	43186.9	39364.1	39360.1	44655.8	44694.4	43414	39891.7	41327.2	37849.1	42795.2	43006.5	44056.3	41604.2	41656.3	40643.2	42182.4	42375.7	41842
159.010966/203.80805556	41959.6	37647.8	38404.9	41637.8	43439.5	44444.9	39891.7	41176.2	35839.5	39318.2	41796.7	44056.3	41531.6	40853.6	38527.3	41660	42074.7	41737.2
159.0109533/215.8806111	41656.6	40015	38623.3	46279.2	48256	46518.6	39420.8	42640.1	35999.3	44284.2	47456.1	45542.4	43435	43063.1	39868.1	43917.2	45256.5	41916.3
159.0109558/230.49372222	44540.9	41658.6	41142.1	45276.9	45491.8	46300.1	43238.2	44275.9	43897.9	42546.7	45722.9	46016.4	45153.1	43574.4	46250.2	44724.7	46760.3	45283.7
159.0109503/214.24811112	43529.6	40015	39777	46279.2	43858.4	46518.6	40424.7	42528.1	36986.3	43625	47456.1	44442.1	43435	43063.1	40057.5	43235.8	45256.5	42652.5
160.0407392/202.27393332	0	327.785	422.21	20623.4	17715.5	20631.3	3405.26	1217.66	6378.38	33800	21701.8	16541.1	0	0	368.015	1170.15	11590.8	3356.74
162.0234613/1256.3837502	0	0	0	347.669	0	599.094	16022.2	3538.96	40415.5	1992.99	1374.79	1571.61	0	0	0	0	0	0
162.0563965/1114.0233336	0	0	0	0	0	0	0	0	300.839	254.95	0	0	0	0	823.287	60830.7	13899.5	458711
162.0564372/202.70738886	1250.34	5417.3	3811.8	165370	153523	150288	37797.3	13678.8	57022.4	260277	173116	123141	1092.95	1065.19	4261.22	34419.8	136066	36331.2
163.1327765/1192.2094446	85020.7	138405	104175	67366.3	60478.9	58641.6	136751	50052.8	166056	57305.3	67924.2	62687.1	59622.1	56614.6	76911.5	64183.2	55357.9	102613
164.0704647/1106.3272224	637.603	537.913	2718.79	634.386	529.023	601.937	658.307	505.77	467.741	498.068	650.278	564.955	572.916	580.628	509.452	195873	42852.3	55853.2
164.0721228/231.82014288	0	72697.7	0	30639	0	16965.6	157686	105796	0	0	94232.8	141764	0	0	0	0	0	0
165.0560737/345.93833334	254.568	417.354	198.315	9831.24	11397.8	2446.43	858.735	738.8	952.393	33443.7	25060.5	1146.64	219.075	377.68	345.469	71974.9	228063	43764.9
165.0753903/232.39188888	2699.31	6502.16	6656.79	3007.88	5141.52	1843.27	13640.2	10348.9	42635.4	7819.75	8963.43	15394.4	5328.45	12330.2	25270.6	23869	13555.3	14374.7
165.090932/1436.459091	12272.2	9504.95	6570.27	378.981	301.422	0	86858.7	2598.64	15431.6	0	0	0	14213.9	40170.1	28892.7	0	0	0
165.1386024/1132.206111	40046.1	40825.4	26211.2	40063.4	37889.8	42024.8	23322.7	33783.3	33906	37265.1	38267.7	38630.7	43566.2	42384.9	41702.4	31279	33101.1	22591.3
165.9795106/1209.471765	1407.08	1473.68	42836.6	18526.8	22567	17146.8	22119.1	21593.5	25112.1	218.337	16184.4	11948.3	32966.2	13341.9	9964.19	9307.53	0	32421.5
166.0721626/221.87988888	99830.3	115946	144738	35773.9	33964.6	28901.3	195659	78335.2	153144	59196.6	57564.8	58229	33266.3	56152.2	57399.7	30404.3	38618.3	39698.6
167.9935794/1208.968125	36050.2	11403.3	4939.95	16221	22291.8	16345.4	4583.17	13739.5	11733.1	0	12049.5	6417.15	1295.32	1146.41	36211.4	13706.6	0	14749
169.0857824/1014.2855556	34326.9	35403.6	26506.7	26745.6	26431.5	28557.7	20040.5	28814.3	28554.4	31426	35050	31917.8	27608.3	27364.6	37254.3	23439.4	27787.2	19532.2
171.1014014/1029.0905556	44835.5	32212.8	32263.5	37566.3	34204	30227.3	27351.8	37236.3	38877.1	37543.4	40769.5	34850.5	38774.1	29377.4	34114.1	30546.5	32574.3	24973.2
171.1489432/945.0413334	39823.1	37869.3	36085.4	36707.7	38934.6	38433.8	31798.5	33471.9	33316.6	37156.7	38394.9	37481.5	34013.1	36818	33252	31358.3	32367.7	30749.2
171.1489817/990.558111	36128.8	38099.3	29087.9	30853.3	35202.9	37101	24189.8	32026.8	31316.5	30069.6	33013.4	36746.6	32807.9	31696.5	31831.1	30839.4	30287.8	27098
171.1490805/1309.2266664	18882	18529.8	16855.2	19272.4	18987.7	20920	12619.7	33391.2	13380.6	20107.9	20642.2	18172.3	22495.1	16568.3	19877.7	18960.2	18006.5	17699.9
172.0283415/1317.3077778	37366.7	30864.6	39766.4	37025.3	40692	44272.8	44146.4	35039.6	22388.3	40063.9	41968.2	34872.7	44293.6	41173.4	45068	33830	35831.8	35315
172.0283521/1299.4661112	36919.1	34697.7	39249.6	37140.2	40692	44272.8	34950.1	35039.6	16547.5	34139.4	41968.2	32621	31701.4	34161.8	29446.5	37512.4	31618.2	30976.7
172.0283517/1293.4694442	30452.1	34697.7	28599.2	30288	29334.5	30305.3	34950.1	33043.2	16547.5	36976.7	32660.7	35925	31437.3	31027.2	22656.2	30570.7	32380.5	39159.3
172.0283525/1279.3733334	30304.8	32174.1	33259.5	30549.1	29905.8	30294.4	29798.8	32357.3	10719.1	31930.4	32441.7	33970.5	31701.4	36463.1	29446.5	30025.1	32906.1	32869.4
173.0246485/1273.3399998	37728.8	42702.3	34948.4	37996.6	36059.2	32918.8	38774	43552.2	13791.1	46366	45019	45466.4	53338.8	51473.9	39055.6	34111.3	45921.2	47999.4
173.0246514/1240.8199998	29355.7	39990.7	31687	32041.9	33765.1	34998.4	25078.8	29897.4	9670.72	31730.2	34368.4	32443.6	32763.8	34203.1	30330.7	32123.6	32729.9	30382
173.0960575/1244.4711114	40825.9	40176.3	22766.4	38868.5	43170.1	46723.1	16926.2	38876.9	29541.2	33468.4	39629.6	35546.7	42212.8	34383.4	44362.4	27816	28266.4	15195.1
174.0246353/1188.5980002	27218.8	0	0	27449.1	0	30948.7	0	0	0	0	25107.7	0	25498.8	0	0	0	0	0
174.024648/1205.363889	27345.5	24941.7	27173.3	31852.7	29415.7	33048.9	24664.5	27721.4	16487.3	29646.8	31256.7	30086.4	29423.7	31159.8	26477.9	26138.3	26514.7	20888.3
174.0246399/1219.212	28424.4	0	0	29056.2	0	31458.3	0	0	0	0	26189.5	0	26996.9	0	0	0	0	0
174.0246637/1260.1838886	26806.3	23598.8	26431.8	28112.7	27413.9	32852.8	19500.3	22493.9	9084	30727.7	26942.4	25401.2	31427.7	32851.7	19437.3	29537.7	27346.7	26989.5
174.0246586/1283.777778	25094	23347.5	25292.4	29406.6	25009.2	32421.4	19996.6	23500.2	9593.04	28851.9	26660.8	27345.6	24615.6	27999.8	18890.4	26428.8	26047	25702.8
174.1275546/1382.3433336	81855.1	392.002	0	315.393	273.313	0	0	0	0	0	0	0	0	518.087	1407.94	0	0	0
174.9564752/220.77772224	50556.8	44558.3	43272.1	36787.7	35354.3	35995.8	32783.9	35872	30232.4	32723	35910.5	35290.3	48909.5	43417.6	35719.9	39138.7	42789.1	31088.1
175.0210152/1189.0966668	26543.8	0	0	27201.4	0	31738.2	0	23739.9	0	0	27389.5	0	27968.7	0	0	0	0	0
175.0210478/1262.5327776	26764	24288.8	26426.4	29921.6	30537.9	33419.1	18993.5	20677.6	9263.04	29909.3	28844.1	25709.9	30397.9	34276.3	20768.6	28748.7	28179.7	23529.6
175.0210393/1283.9305554	26814.3	24356.3	26808.9	28027.8	26490.1	33026.7	18389.7	24853.1	9459	29914.3	28946.6	28304.2	25222.2	28307.2	20589.3	28493.4	25770.8	25953.1
176.0703879/435.09488238	193.811	394.331	3570.45	7526.75	14411.6	12017.3	169155	35550.8	131827	14528.9	22927.7	33820.7	0	2347.56	1887.69	10756	19276.9	8209.03
177.0562401/1154.1085716	230.432	0	0	409.667	422.787	371.272	561.578	0	748.024	453.998	400.82	392.17	560.279	0	36771.5	258.773	537.219	419.886
182.0464211/382.57205556	248.805	515.417	543.935	5563.74	7079.48	3310.12	7712.66	2273.28	24475.6	19999.9	13594.7	10809.7	501.61	819.184	6130.77	11196.2	17756.2	33809.2
182.0810823/1127.103846	34878.8	20537.4	25093	881.979	985.266	0	517.137	0	299.711	0	0	0	521.067	614.55	544.435	1472.6	2729.3	5127.22
185.153545/1219.0033332	991.106	909.28	729.486	14349.6	18846.2	9238.41	1010.93	774.316	1262.72	45211.8	19033.6	21608.1	1043.92	920.667	675.941	29355.6	40897.2	95335.5
187.0980899/282.46488888	1201.62	14183.5	2333.38	1274.92	8899.82	17140.5	36840.2	33580.1	60369.5	1463.49	6520.24	36739.9	1176.4	3418.72	5054.12	3335.36	26917.8	22778
187.0981365/352.80938886	492.979	561.72	452.011	1115.98	2859.77	8928.91	1859.92	1200.03	393.858	1829.59	740.566	2706.09	382.135	446.78	1610.33	1665.03	1320.45	35414.2
188.1279365/1028.1416664	33531	44170.6	32900.8	36072.3	32758.1	30990.3	19663.1	30513	35796.9	29468.5	40375.6	31704.3	37680.5	27759.8	40435.4	30122.5	32144.2	22050.4
189.1120881/1117.8666666	10224.6	16348.3	145860	2279.5	2554.32	1771.93	46953.9	3545.98	37702.6	2196.35	1909.87	3002.25	2645.24	16541	4684.24	8434.86	12522.4	23160.8
190.1225806/1274.7649998	44247.1	50756.1	36142	51409.9	44469.6	47570.8	18603.5	39052.1	31077.1	42011.4	44873	43508.9	28003.6	35142.4	44750.1	40081	34778.6	29245.7
190.1259439/1264.2555558	3932.24	21395.3	1822.92	34113.6	10763.6	33638.9	4727.71	12075	4387.87	1747.03	15585	30498.4	11525.4	13147.5	5655.5	22254.5	1930.6	11663.8
193.0494942/1124.2930002	0	0	40446.9	4217.4	6658.18	1953.18	0	0	585.176	1229.49	619.008	1404.11	0	262.897	0	0	23601.7	0
193.0687002/354.63700002	0	0	0	0	0	0	0	0	0	75569.4	0	0	0	0	0	33259	0	17943.9
193.1336127/1196.8316664	86510.5	87194.2	55910.6	80402.1	76508.5	81130.7	35825.1	58575.8	56705.1	55743.8	69188.7	70141.6	90872.4	70145	77505.5	61535.9	56426	42023.2
196.1332685/1178.121765	5450.92	13102.3	10416.5	452.633	903.535	860.624	55294.5	28369.4	33865.3	0	449.358	920.371	8561.59	39261.3	32977.5	431.889	408.316	696.874
197.0807224/1041.5416668	1014.89	650.157	37684.5	1212.13	1583.9	1485.4	834.486	527.43	1279.66	1917.68	1469.68	1667.56	435.903	280.249	317.557	695.185	1679.39	842.881
199.1328676/1288.4122224	12018.2	7098.02	11644	45349.1	36506.7	40135.5	13198.2	12510.7	19786.3	56005.5	27310.2	30003.8	5430.54	8459.64	7369.38	24322.5	37102.1	33988.1
199.1328752/1253.85	2234.65	1844.4	23405.8	1237.49	825.443	956.445	4393.1	1081.38	4373.49	1988.81	803.972	1332.65	1184.84	1751.79	1249.1	7903.59	9417.28	31907.4
200.1299319/1113.64125	338.211	1223.21	678.236	449.111	473.313	0	3463.72	1291.13	16173.4	364.708	314.844	0	496.765	2252.58	68657	19575.1	42771.1	27575
200.2007959/1368.6022224	37950.1	43623.8	38712.6	40962.6	43096.2	45958.8	40407.8	38521.8	40707	49336	42555.7	48175.3	42948.4	43967	45617.6	35316.2	36742.1	38848.2
200.2371775/1359.2572224	42412.8	48517.2	40525.4	43203.4	48061.8	50500.9	31704.2	44703	40207.4	45681.4	46955.8	45048.8	49603.9	43203.6	47936.7	40719.1	40425.5	43388
201.1052547/1058.207778	34163.3	33363	19783.7	24890.7	22114.1	25122.5	14080.3	20712.3	18733.7	20582.4	21590.7	23721.7	32087.9	32164.8	31599.5	21337.5	20179.8	19138.7
201.1052895/1058.7011112	31198.3	33363	19783.7	24890.7	22114.1	25122.5	14080.3	20712.3	18733.7	20582.4	21590.7	23721.7	30833.3	32164.8	31599.5	21337.5	20179.8	19138.7
201.1138187/704.2313334	340.28	268.324	356.613	383.445	261.273	243.356	326.297	231.221	335.782	1134.28	315.816	328.243	180.775	211.41	331.678	10866.8	14973.3	34279
202.0198246/1227.6799998	34039.1	32847.5	30999.6	34288.4	33996.8	43387.8	33317.8	35261.1	16376	32669.3	35644.5	32783	32049.6	38558.2	33288.2	34552.3	36675.9	31765.6
202.1225624/1330.9094442	12996.9	74843.7	21500.5	72083.2	85890.1	77731.2	30680.8	37679.8	43925.8	18625	59517.9	47406.5	8533.83	13184.9	27337.2	53956.7	30960.4	107384
202.1436619/1111.4883336	3593.31	11144.6	130437	3148.05	2450.19	3004.41	12129.9	4332.04	7563.12	1820.95	2459.54	1534.25	3396.38	5929.72	4470.67	40055.8	45879	19259.2
203.0162273/1207.1855556	32428	33183.5	31951.4	40757.7	39306.8	45522.5	32151.6	34982.7	16049	39253.4	38493.3	37550.9	32342.5	34692.8	33690.9	31136.2	34193	26134
203.083157/380.48405556	8043.7	36070.2	33100.6	10098.2	18349.6	6985.86	104145	71436.3	268364	38502	48238.9	65332.3	11640.7	19072.6	43800.7	29865.2	30939.6	22526.3
203.1278004/1284.9400002	2300.62	5879.89	46844.9	1185.96	978.508	789.809	5023.33	768.866	3387.97	1271	848.357	1099.8	862.728	2152.34	1060.95	1835.97	2076.98	2895.36
204.018035/998.3936664	38018.5	37682.7	39231.8	32125	53022.7	52689.1	47304.1	35897.8	34504.6	56770.1	58075.2	52526.8	32290.1	40267	48132.6	33852.8	34902.3	34663.8
204.0180346/1002.6455556	38018.5	37682.7	39231.8	52301.2	50975.7	51430.9	47045.8	31576.9	38222.9	54852.5	55094.8	52526.8	43033.8	40267	48132.6	31958.8	31931	30603.8
204.0180355/985.4106666	27613.1	28454	28927.5	40769.1	39666.2	40076.5	40077.5	37900.7	32765.1	32657.5	41961.6	41638.8	32290.1	33226.1	31765.2	32770.8	35634.1	36645.6
204.0181253/1323.882222	73356.8	82353.5	74296.7	30526.3	80121	80409.4	76608.3	77347.4	47073.9	67809.2	79936.1	84970.1	77661	38393.3	31414	32192.6	73761.6	76924.5
205.0144174/978.7666668	32069.6	37912	39210.6	56238.2	32631.9	32850.1	33247.6	34821.3	48488.9	66618.9	59472.1	56372	33003.1	30626.5	56433.3	31512	31912	53991.3
205.01442/973.3386666	28948.7	30268.5	33162.7	37836.6	40203.5	38517.8	39618.6	37343.2	33371	46040	41169.3	43703.1	34002.8	31482.5	38348.4	32947.2	32005.3	37673.3
205.0144776/1388.9216664	33070.7	36273.9	33283.8	32703.1	31538.8	33595.2	32071.1	28788.5	30732.3	30844.4	33697.4	34176	32849.8	34043.8	31179.2	32370.1	35649.1	35898.1
205.0144797/1386.1516668	35950.3	38860.6	34823.8	32703.1	31538.8	33595.2	32071.1	31453.9	35295.9	33963.2	33803.2	34176	37130.6	35494.5	36751.6	39149.1	40120.6	32428.7
205.0144933/1310.1383334	105995	116961	104763	118657	119784	123964	88823.1	108772	34999.3	127240	119537	123072	91812.7	32379.7	53193.4	117742	103129	114073
205.0144895/1137.4116666	97738.9	99670.4	102016	107179	109416	120989	65021	88787.3	32440.4	70787.6	92165.5	91078.1	105900	111912	63585.4	82675.7	81776.2	35180.9
205.0144759/1259.1199998	111433	115177	125914	125036	126996	137767	111944	122133	60570.8	140222	141550	127829	157999	144848	127275	143671	133107	146545
205.1334784/1191.0455556	50364.9	53843.1	34294.9	42825.3	47745.9	51502.8	23152.9	46194.1	37085.6	37015.6	44752.4	44474.6	37019.8	47461.3	49595.1	37501.6	33128.4	26222.5
206.0809686/411.14462502	213.148	1551.84	366.761	168.12	351.885	0	12436.4	12031.7	10757.3	31850	14358.2	14671.4	0	1009.52	405.983	1750.12	1622.48	555.631
206.1385197/274.49983332	586.854	581.805	633.885	639.434	615.309	2811.62	38320.9	15740	12224.4	508.86	441.178	21096	768.508	5099.39	601.094	28143.7	30102.7	31531.6
207.0496324/206.63976468	394.209	1125.4	1045.05	46218.1	44729.9	44566.9	9439.48	3359.76	12196	84059.1	52262.3	35198.1	363.157	0	1106.15	39031.4	62896.7	11273.9
207.1379069/1131.5286666	342.397	0	1006.51	21699.3	22825.2	15034.9	2692.89	1751.88	1938.34	37940.5	41593.2	23042.7	0	390.519	0	2149.13	2424.69	2509.77
208.0965474/609.2596668	1271.11	1685.2	34467.4	6323.21	4254.56	4431.07	9873.41	3197.22	4373.28	2700.34	2325.33	2167.41	1233.95	8704.34	3324.27	13350.3	14625.9	5735.1
209.0806351/590.1525	0	0	0	40431.7	43337	31348.7	4337.5	2335.29	2083.08	56969.8	59574.6	23797.7	0	0	245.921	260.999	0	549.267
209.0858307/1045.1500002	0	402.801	519.369	2684.16	2822.73	2451.26	9243.35	3170.76	40613.8	7857.01	3764.23	3752.71	530.678	1434.9	3708.95	3835.13	6542.2	24532.7
211.132821/1180.5794442	6185.05	7166.71	45199.8	4830.53	5181.69	4985.6	76378.9	21063.2	51941.3	10219.7	5410.28	6221.93	1831.18	15903.3	6704.63	48814.1	38069.9	165057
213.1234864/1173.7211112	11443.3	15407.3	49672.2	621.481	879.463	1096.99	44513.8	27076.3	40056.2	1162.91	1044.83	846.349	20212.3	33918.6	36724.4	644.77	810.38	611.367
213.1484625/1218.7000002	2384.47	2689.21	2243.34	22452.8	28473.8	16496.8	2892.31	2639.96	2419.36	65043.5	29237.3	35934.3	2435.82	2201.48	3211.44	43772.6	58495.7	103204
214.1437208/1110.8811114	1593.99	5233.04	9074.07	414.835	523.779	343.038	41599.8	31402.1	49173.8	926.67	1077.87	1042.8	1087.99	20320.7	11827.8	649.511	538.242	846.108
214.1437369/1131.3944442	1588.15	5501.84	10470.7	1263.8	859.881	719.653	51186.8	35044.3	61099.9	628.935	810.115	1275.16	1510.71	24886.2	14975.3	804.834	827.548	722.132
214.1437581/1135.3783332	0	6815.12	7945.09	796.338	0	760.957	40905.2	33965.2	40347.6	719.681	879.423	0	1256.45	22401.1	12668.9	0	0	0
214.180116/1276.187778	18583.4	10182.9	11218.2	21386.3	18176.7	16684.9	27340.8	8291.8	11133.7	9840.71	9337.76	10378.8	26872.5	25353.8	41948.5	8781.12	8810.33	10188.9
214.2527644/1398.8855556	39853.8	39705.2	42408.7	39866	34954	45591.4	32380.4	48652.4	33475.5	44385	47256	40007.4	40276.3	32913.1	39182	33753.8	31542.2	37766.8
214.2527614/1396.4177778	39853.8	39862.4	42738.6	46777.7	54245.2	48286.2	35067.2	60975.5	37349.9	48690.4	47409.5	45716.3	40276.3	41116.4	45737.4	35442.1	31542.2	41928.1
215.1387841/281.5537647	4043.71	4753.46	10985.2	1349.6	1603.92	1038.21	33929.2	7224.69	7722.29	2502.01	0	1877.17	2623.47	5578.56	5009.48	2895.05	2271.56	5504.77
216.1595712/1181.2806252	2535.99	5747.31	37030.7	1905.38	1535.88	1360.15	18664.1	10315.1	12600.3	0	627.638	0	3265.91	6506.77	4240.43	1503.02	1716.3	961.526
217.0351376/1284.1211112	26930.6	28089.9	28638	31192.5	31884.1	36010	24405.9	27544.5	22921.9	29592.3	30236	28129.1	30586.7	29321.3	29380.9	27187.9	28380.6	29013.3
217.0351372/1295.1405558	29253.4	25743.2	28916.3	33345.3	30542.1	34935.6	25757.5	27953.5	23487.4	32160.3	28454.2	29924.9	28663.2	30563.4	27139.7	29051.5	28799.7	27946.2
217.0352224/1245.6333336	28309.7	30378.4	30733.4	31025.5	27449.2	33323.9	22299.8	23633.9	20463.5	29985.4	27191.9	26086.8	26484.1	30248.7	25439.7	25664.9	28234.6	25766.5
217.0351842/1269.1750002	27121	28089.9	28638	32849	31884.1	34390.1	27099.4	27544.5	26235	31727.2	32338.1	30075	35117.1	33869.1	33460.5	29230.6	29596.6	31249.2
217.0351834/1259.0449998	27121	26337.4	27303.4	30798.9	31704.2	31312.1	25046.5	27565.2	23160.3	31068.9	32338.1	29032.4	35117.1	30887.9	33460.5	29230.6	29596.6	31249.2
217.0351863/1272.2111112	25514.1	25750.9	26623.6	33016.8	31632	35166.7	27099.4	27109.7	26235	31727.2	30013.9	30075	29819.4	31266	28628.4	28358.7	28981	26994.6
217.0353101/1316.9244444	37274.8	59812.6	27598	31487.3	31455.5	34080.4	50762.2	44319.4	49312.2	50435.5	53253.8	48533.9	37208.3	38889.2	46680.9	26437.7	25609.7	33434.5
217.1433907/1274.222778	12360.7	8663.64	247181	2059.24	1580.11	1959.65	65612.3	1659.26	43272.5	3529.89	1328.58	3212.45	2185.79	16939.6	3890.95	44637.2	53204.2	36251.3
217.1545339/1101.9325002	837.613	1555.99	3548.06	0	275.57	0	34660.1	2647.17	3125.56	833.977	321.911	439.015	592.8	3762.53	1254.6	987.453	700.208	889.516
218.0316361/1064.9411112	36832.6	36045.4	30674.6	45032	43850.9	30385.6	38442.3	33099.7	31085.4	42622.8	41205.2	42312.1	37282.9	30748.9	40082.5	31470.5	32106	32427.3
218.0316408/1065.6255558	32150.2	33401.9	30468.8	40922.7	31184.6	43505.1	38442.3	33669.6	32753.2	41314.4	39353.9	39803.8	37282.9	32297.8	36750.8	34394.4	38519.3	38781.9
218.0316501/1060.842222	32373.6	33527.3	33752.6	40922.7	40562.6	40476.8	37310.2	34923.7	32239.4	38094.1	39353.9	39388.2	36358	35713	36750.8	34277.9	36145.3	33879.5
218.0316573/1096.7544444	38818.1	33501.1	36050.8	45242.4	46290.7	48130.5	32729.2	30795.7	31727.2	47009	45973.9	46184.9	41834.8	38888.8	42485.9	32557.7	40092.4	34131.9
218.0316628/1100.738889	36534	36406.2	36050.8	45242.4	43613.2	46782	40584.8	41745.6	36051.7	47009	45973.9	42979.7	36763.6	37796.2	42485.9	37773.7	38975.9	37610
218.0317192/1117.3294446	41370.8	38907	41120.3	53442.9	51362.4	55288.1	42090.6	45932.4	33844.3	48292.4	51138.9	50341	42742.7	47188.3	45672.4	44717.9	43048.5	34694.9
218.0317764/1136.4644442	43551.4	40795.8	42309.5	57096.4	53802.8	58216.4	45832.5	44736.7	35791.1	56968	52059.4	53575.4	45846.1	45095.8	43781.1	47771.1	46135.1	37846.3
218.0317541/1381.267143	18598.8	0	20649.6	18695.3	18405.1	18755.8	18247.4	18508.4	37275.5	20518.4	20444.1	19056.8	19733.2	19297	0	0	18043.4	0
218.0319807/1245.6738888	64334.6	79921.6	68802.5	72893.1	65862.6	75192	51119.6	49900.5	42755.3	66809.1	62130.2	60206.3	61370.8	64187.9	58398.3	57702.2	59867.1	57853.4
218.0321159/1259.2338888	59653.4	57801.5	59225.2	72203	75259.6	88679.2	57382.8	67210.9	49822.1	79131.8	75607.3	69919.8	97737.9	90903.1	76794.2	66134	67526.2	74455.4
218.0323016/1365.2783334	34974.2	39670.8	36252.9	33618.4	33912.2	33936.1	33264	30567	34713	40275	33310.4	34829	38201	41687.7	34401.1	32224.3	32871.5	40210.2
218.110291/1121.033889	90375.8	317774	54051.5	79073.7	80879.9	89564.9	57740.9	99179.1	120472	151683	77023.8	90646.5	208277	117515	129096	264901	55675.2	30897
218.1537992/1335.585294	374.45	0	266.63	17193.3	11568.6	14708.8	2670.56	8094.37	4439.98	36229.2	15375.5	17936.6	438.671	248.924	556.131	13822.5	19123.2	35636.4
219.0279223/1084.9483332	26093.6	27436.6	26544.5	31801	31421.1	34013.7	29239.5	29877.1	25458.1	32994.9	32624.8	31787.2	28731.2	28572.6	28537.6	26579.4	28311.6	27303.3
219.0279172/1093.832778	27674.4	27436.6	25835.8	33723.2	30632.4	33390.4	29239.5	30777.9	25458.1	32932.8	32624.8	30118.1	28802.3	29108.1	28484	26869.2	29066.6	24901.2
219.0279842/1109.3950002	31108.3	28905.7	29962.4	34674	33589.3	34013.7	34013.9	31373.3	27481.7	35429.3	33722.9	33715.1	32581.4	33498.5	34507.4	35127.4	32191.8	29070.1
219.0280088/1124.4672222	30661.6	30887.7	31521.1	32093.9	33195.5	43009.4	32146.4	33674.5	27869.1	35770	31797.7	34448.4	32581.4	30900.2	34507.4	35127.4	30421.8	30954
219.0279537/1075.7211114	26093.6	27318.1	26544.5	31801	32065.9	33756.6	28754.5	26887.7	22653.2	32649.3	30867.1	30274.4	27720.2	27798.7	27896.1	26400.6	28311.6	26100.1
219.0281126/1169.2249998	35018.8	30754.5	34704.8	43399.2	30513	35198.5	31352	32727.8	31212.2	34224.5	35865.3	32957	33544	32729.9	33494.8	35915.7	33764.2	37578.7
219.0280592/1150.2066666	32937.2	33524.8	30319.1	45045.6	32399.6	49857.1	38450.5	33338.9	31212.2	42926.1	30602	34943.5	31472.4	33418.2	32238.6	38311.5	30808.2	34235.6
219.0280995/1161.7450002	35018.8	32115	33976.8	43399.2	32354.1	49594	38450.5	34266.5	31212.2	42926.1	41690.9	32578.4	39048.8	38391.8	38335.7	38311.5	33652.7	32036.9
219.0281982/1197.4672224	32003.9	30884.5	33692.2	48329.9	46838.8	52664.9	33208.2	31234.5	34470.1	46813.8	46295.6	46718.2	41571.2	40731.5	42262.3	38036	37070.1	40250.6
219.0281927/1187.1794442	30590.1	30689	34704.8	41861	32989.7	49857.1	34963.8	32834.8	31344.9	33575.3	38975.9	37158.1	41571.2	40731.5	39870.5	36790.4	31488	37641.9
219.0281817/1193.2150002	37865.4	33958.8	34704.8	45478.9	45035.9	52664.9	32999.1	31223.5	31344.9	43051.8	42846.5	36635.5	41571.2	40731.5	41989.3	33874.3	32534.7	38757.8
219.0283593/1244.858889	51195.3	30680.7	34611.3	57263.7	62603	67928.1	31944.3	31281.1	37802.3	70948.7	66463.7	56017.4	86154.6	82461.4	58690.2	61571.8	36088.3	68173.3
219.0284072/1255.836111	51195.3	31658.5	33625.7	67880.8	62603	76157.2	39743.7	34944.9	36843.5	71610.3	67441.8	59092.2	86154.6	82461.4	58844.5	61571.8	59678.4	68173.3
219.0283847/1240.1716668	45545.9	38390	48167.9	52940.4	57762.6	55958.8	33495.2	33758.4	31350.4	41922.4	50674.5	40125.6	45966.7	44725.3	39191.7	39013.5	44622	42308.9
219.0284555/1256.517222	51195.3	36448	58937.9	67880.8	62603	76157.2	32880	32173.8	33876.5	71610.3	67441.8	59092.2	86154.6	82461.4	58844.5	61571.8	33318	68173.3
219.0285195/1246.2772224	50154.1	64834.6	58656.1	57263.7	53113.3	64741.4	35717.4	34438.6	32764.2	47848.2	47781.7	48532.2	37812.2	45881.1	41088.7	40649.9	46828.5	42324.3
219.0287344/1259.2722222	47931.3	46367.8	49634.7	56684.6	57642.2	67928.1	40540.7	47192.3	36985.3	70948.7	66463.7	56017.4	86154.6	82461.4	58690.2	61571.8	56642.7	68173.3
219.0286823/1304.1222222	60128	63202.2	62746.7	82571.3	79752.9	84319.6	38864.5	59121.7	33514	94149	76495.4	79945.5	47745.8	55820	38705.2	65260.9	55243.3	69754.9
219.0289203/1283.700588	48813.3	60003.4	51132.9	68496.6	52995.6	79201.2	48154.3	63370.2	34450.5	74352.4	71029.8	65813.5	59603.2	61446	49232.6	51483.5	54494	0
219.0289552/1294.191111	54303.6	68597.2	55932.5	69682.1	62595.3	73176.6	64524.8	62978.2	38534.9	73446.7	65047.3	78187.6	55495	53685	41551.2	60335.5	61772	64773.1
219.0291994/1340.7405558	66583	77735	75491.5	61584	64505.2	72495.3	78792.6	80936.2	43482.9	72315.9	39320.4	69865.4	69399.5	66710.6	71189.2	71760.2	75016.5	68789.5
219.0294573/1347.8561112	41770.6	66073.5	51130.6	55449.7	62682.8	64772	66792.4	58684.9	43201	62239.6	67433.6	66356.8	69399.5	66383.3	71189.2	71760.2	75016.5	68789.5
219.0299793/1367.2900002	32429	45054.2	45518.7	34518.3	33594.4	36403.7	43459.1	35073.4	30965	39690.8	36135.3	31059.8	48771.2	44642.2	42337.6	37568.7	37906.5	52627.3
219.0302099/1374.4655556	33110.7	30430.9	34077.4	34518.3	31232.1	36403.7	34739.5	34213.4	30965	32607.9	36439.2	34055	33408.9	39739.1	37985	39746.7	36693.2	36063.2
219.0302866/1372.8338886	36748.6	33440.3	38238.8	34518.3	33594.4	34095.6	41444.1	35073.4	30965	38747.3	36439.2	39236.4	31046.1	44642.2	34096.1	32034.5	32147.4	40239.4
219.0303061/1378.2244446	30918.8	31161.3	30239.9	32261.6	28544.4	35543.2	32847.8	29973.9	27718.1	31860	31223.3	34055	37673.4	39739.1	35659.5	35488.5	34658.8	36063.2
219.1700876/422.67266664	1867.26	3166.17	33060.5	3169.33	2057.39	2597.03	4520.29	1663.63	3104.27	1800.7	1453.2	1209.14	591.031	3427.22	1965.21	14433.8	14880.3	7378.81
219.1953608/1348.785	47750.2	50873.5	39621.5	42155.8	43262.5	46470.3	39247.9	41786.4	42715.5	47595.3	46846.6	38089.1	40734	40590.5	45241.8	36486	39154.8	40327.3
220.1544478/1200.591111	25834.4	21557.1	173648	4929.79	3861.3	4136.85	69976.5	6644.12	49358.3	7061.08	4088.23	6051.77	5961.02	24180.7	7682.98	29927.7	38364.2	74782.6
221.093703/247.8047778	2232.68	5905	4905	3023.78	4338.62	1852.73	12862.4	11582.8	32370.5	9944.07	6959.48	9170.18	3107.41	3154.87	7426.23	14352	10470.8	10584.4
222.112331/1038.5833332	1674.06	7402.74	45633.4	6315.22	5572.78	3942.79	33662.3	14272.8	22539.7	4482.41	6232.26	3769.53	4544.71	45535	21678.7	7555.38	12871.4	3087.99
223.1015508/1166.0188236	0	3034.38	2159.9	2912.41	3582.87	2863.34	30835.8	14778.7	103242	20818.1	8559.07	9728.84	1628.89	3891.92	26961.7	18392.2	20560.4	57608.1
223.1692263/1246.326111	2193.03	3198.27	2802.08	3180.34	6480.62	1925.33	39616.9	24837.6	17707.6	3272	11582.9	14558.9	9087.28	19882	4581.91	669.829	561.186	947.429
223.1822222/1172.4894444	31214.6	34645.6	35044.8	32803.3	31513.1	28351.3	31763.3	32628.8	31472.3	33649.6	31370.6	29932.9	32813.7	33746.9	34727.6	38377.6	40560.4	32764.2
223.1822268/1205.0572224	34706.7	35321.7	32882.9	41975.9	42405.5	44185.4	42587.7	40351.6	34582.3	31398.8	40186.7	43386.2	44751.5	42661.1	35966.2	38380.4	36925.3	43873.6
223.1822586/1182.1300002	37214.8	35810.1	35076.5	35660.9	38471.5	38310.5	38211.6	36842.4	34436.2	44207.7	38896.3	36913.8	35687.4	37124.2	46458.5	44853.2	45492.6	55156.5
225.1137866/508.8697059	0	287.892	313.212	27465.6	24809.8	23719.8	1738.17	871.303	2920.34	70470.6	35600.5	25061.2	179.4	285.175	855.935	39921.4	11405.3	52174.9
225.1959212/1504.3466664	39643.4	39174.4	33685.3	39143.6	34095	34166.7	33880.6	36047.8	33907.9	33138.9	33434.2	35831	39762.8	39983.8	45746.7	33624.7	40173.9	38687.9
225.1960305/1320.7216668	47408.7	32298.8	44087.7	64161	40951	48853.6	61040.9	94708.6	61982.1	32647.3	31637.1	31179.7	48459.3	32146.5	42375	33884.4	31864.7	61223.3
225.1960763/1308.7988886	47408.7	52148.2	36235.8	64161	30320.3	51612.4	34613.7	69943.1	32335.2	49620.6	55531.5	35264.2	48459.3	31845.2	50131.8	46650.2	33125.6	32529.3
226.1183798/267.9321111	451.722	441.956	2331.4	20341.7	16272.3	15262.1	43770.4	29923.5	33412.4	51286.3	36411.5	38140.1	2815.05	6041.23	6787.5	3932.96	1827.18	1785.13
226.1800834/1259.5927776	55234	29787.9	34273.2	39738.7	41613.4	44489.5	64634.1	50459.4	37707.9	38379.3	35004	36015.1	86311.7	64782.5	95420.9	25717.9	28116.5	32219.5
226.199426/1215.8500002	33214.2	32874.9	41714.4	35051.2	49915.1	34769.4	34145.1	49636.9	41566.5	46540.7	47824.6	51263.9	57972.8	32448.5	32060.6	45973	42432.6	35113.9
226.1993934/1133.2905558	43133.4	33854.1	32408.9	31250.7	30747.5	43388.3	30971.1	40017.2	37155.4	31976.2	47639.7	50504.2	49126.1	31854.8	41749.8	43010.2	38039.1	31706
226.1993976/1138.3600002	43133.4	31689.3	32408.9	50887.1	47894.7	43388.3	34347.5	40017.2	37155.4	46619.5	47639.7	50504.2	49126.1	39661.4	34868.6	38738.3	38039.1	31706
227.1295022/649.0326666	345.059	477.31	710.025	33486.3	29376.3	24877.2	2445.85	2351.9	4449.37	71571.5	34780.9	22139.5	218.521	297.085	646.715	2937.2	1798.12	2349.99
227.1296213/1175.2994442	961.684	5519.84	2793.12	21036	26667.3	15054.4	26522.5	10348.3	71459	40746.3	18902.4	21764.7	3040.51	3372.71	31290.4	45617.6	45790.8	52049.4
227.1296565/1268.151111	12983.3	31044.4	19228.9	252.387	393.023	419.348	64382.3	46252.9	97771.5	652.018	400.792	404.241	35180.2	16800.2	75461.5	687.545	423.373	931.008
228.1231313/1201.6966668	0	314.775	0	4294.1	3027.19	2774.39	850.351	492.22	1833.68	35013.7	7613.46	10697	0	411.033	548.601	1284.41	1167.83	850.807
228.19563/1429.7366664	9370.36	6289.19	9871.16	6840.86	4661.37	4985.45	49368.8	5694.44	10423.8	3918.06	3473.54	4152.93	12680.3	11623.3	36315.2	3721.61	3681.9	3564.53
228.1957198/1342.7149998	51564.4	54092.8	45083	46853.2	48252.8	49145.5	46889.3	41546	46674.5	52611.2	51665.5	50089	51141.3	55533.9	55349.8	41492.4	38454.1	33164.7
229.0970222/1070.3561112	39348.6	52992.2	58905.7	5936.51	5289.4	6728.8	95128.8	37799.4	52021.6	6339.22	12502.2	9537.72	17920.2	47215.9	52680.6	6131.59	8340.33	10233.6
229.1430446/679.2347142	418.164	436.347	428.646	3029.66	3188.54	2762	0	0	506.716	6677.21	3213.08	2318.31	0	0	334.93	12228.9	22330.2	34162.8
229.1433067/1177.6033332	27862.4	28957.2	141216	16555.5	20696.1	22003.6	253885	76290.7	184195	34415.2	14421.5	19397.6	6437.7	57644.5	29036.8	187645	134116	426108
229.1434021/1264.8305556	5640.97	3191.91	35456.2	871.676	833.467	875.132	7980.84	2833.18	6661.35	625.337	626.153	1249.12	2968.38	3704.69	3117.88	1614.54	1590.05	3627.13
229.1451899/1218.6072222	512.814	521.964	323.561	99926	139492	73689.2	3587.4	4085.77	7692.44	348542	146399	175946	497.463	440.467	1180.6	212025	321157	839856
229.1563297/353.22694446	2322.1	4688.34	4253.31	543.302	1776.44	1934.29	40778.6	34888.9	102177	2002.04	1640.35	8633.65	1967.61	5771.58	11876.9	3033.36	2511.55	3490.79
229.1563225/461.45872224	815.46	5739.52	7710.01	7880.06	8101.07	5367.21	35144.6	25175.9	100178	15352.2	7484.87	4085.29	1061.06	4890.62	31588.6	15603.4	15195.9	48180.9
230.0421275/203.2770588	437.416	507.32	1079.72	36945.1	34778.4	36390.3	8425.24	3469.11	7701.53	56382.5	32007.3	28820.1	0	954.827	1024.44	12841.3	23523.4	4893.71
230.1173748/1191.8688888	12936.9	14521.7	25703.5	0	0	0	41005.3	16638.2	16546.5	0	0	0	4439.07	14327.8	13632.2	0	0	0
230.1466967/1180.5083334	3513.43	3662.91	16011.2	2607.36	1944.09	3136.7	29137.9	8673.18	21499.8	2636.89	2155.38	1690.52	746.262	6171.76	2973.07	22165.4	15148.7	54337.9
230.1484756/1218.8749998	0	0	0	12428.6	16469.9	8455.56	484.433	468.333	1009.76	46290.3	18303.8	20780.3	0	0	0	28345.2	41539.5	103126
230.1749374/1193.7583332	2778.18	1038.32	2467.18	51310.1	55339.2	31086.7	9262.87	4105.08	8170.17	96831.7	92209.5	85736.6	1424.89	1319.74	1350.72	57024.2	66776.7	103987
230.2477052/1394.5283334	25375.1	23801	31925.3	24252.3	33227.1	31713.6	18671.3	5357.66	23379.9	29471.5	30973.1	25854.4	25490.7	25963.7	28965.6	21611.9	15773	23015.6
231.1589923/1219.9522224	488.925	713.29	807.759	52453.9	66447.6	38277.4	2129.75	1576.77	2166.92	143484	67515.4	78219.2	977.927	492.852	548.314	77614.5	111414	228445
231.1590487/1291.2550002	11408.7	10949.1	48219.8	2501.64	1972.29	2688.46	22566	1914.58	11173.6	4961.86	2178.18	3508.63	2216.2	7588.59	3756.32	17704.8	12730.8	70407.5
231.1591458/1337.2116666	2810.42	2390.46	43779.3	1179.82	1347.22	1201.56	3105.29	2146.21	2934.65	1034.07	1170.86	982.936	1041.65	1381.28	1062.1	4977.75	6660.76	17786.3
231.1704877/1100.3325	1192.13	3489.39	16461.9	0	1947.61	0	3844.18	0	3096.85	1773.32	0	0	0	1894.62	1896.85	11358.5	3822.08	45107.3
232.0599874/1135.7591664	29780.9	50153.2	38805.7	2038.92	3698.52	3794.96	17047.2	14298.6	36817.2	5050.69	4100.51	5004.87	0	0	0	0	0	0
232.1540625/360.306	948.434	1246.31	34943.5	1362.29	1294.27	1574.59	816.677	1487.4	2171.7	1000.5	872.165	1633.41	836.855	1195.31	908.06	2951.98	2353.32	2664.05
233.0678666/1137.2966664	45079.9	57184	39155.8	1599.5	1964.65	2206.13	24503.6	21384.9	48415.3	6121.8	4421.61	5150.43	0	0	0	0	0	0
233.0679118/1119.3574998	18529	17930.3	15924	943.052	404.048	681.007	22088.6	10669.9	49149.8	4348.22	3146.63	2613.58	0	0	0	0	0	0
233.0678743/1180.4025	8815.22	12162.4	8223.28	520.956	744.164	531.563	22635.9	12499.4	51589.7	4824.34	4119.51	4404.94	0	0	0	0	0	0
233.1747097/1265.603889	5161.58	32922.3	3722.01	6157.19	6085.28	6280.93	2414.21	5361.18	10004.2	17598.8	5359.05	6021.17	7048.94	4025.65	8194.08	38584.2	3961.35	3440.37
234.1142233/1141.8641178	451.861	1821.31	1297.68	955.808	455.176	523.943	6057.43	1734.95	25191.2	445.372	413.843	0	405.549	2096.55	106386	33040.8	42208.7	45151.3
234.1334123/1005.3633336	53555	144831	68744.3	1463.05	951.921	1410.54	58807.8	3148.13	17579.4	2246.86	918.05	901.749	3521.01	38146.8	19515.6	8532.29	4082.96	27341.6
234.1487193/1200.3282354	0	345.988	371.826	79219.6	63362.3	63400.1	91396.1	36744.3	53150.1	35301.2	38787.6	117205	2410.33	3259.37	3640.1	32621.9	46419.6	39091.1
234.1488253/1267.3316664	1726.13	1843.98	1904.47	33435	29290.4	23482.7	8673.48	5810.47	9063.28	72118.3	56275.1	41349	2597	2272.71	2465.83	21118.9	25435.6	26004.1
234.1698922/1253.6916666	2913.86	1674.8	14685.1	700.119	344.501	598.841	1817.73	376.926	2909.21	811.094	591.976	338.565	749.401	1077.16	740.83	9863.81	10684.9	32949.3
235.101711/1194.5406666	0	860.05	0	2380.62	2910.43	2081.84	9588.64	3145.01	37362.3	5804.81	5368.57	4768.03	0	472.636	3800.99	6408.4	10978.2	33924.6
235.1094581/275.13805554	496.238	1658.84	1186.35	1926.04	2128.93	1358.74	3267.64	3413.4	9994.83	4260.2	1812.44	971	955.34	1464.65	11558.2	12908.1	8636.7	37902.5
235.1186282/281.25372222	285.076	388.751	696.566	44007.6	52049.4	39176.8	93987.2	36473	43412.5	46905.2	48213	59630.1	5060.05	6926.26	8347.54	1019.83	826.299	533.245
235.1186909/277.9542222	535.775	409.973	950.784	69063.4	54110.8	38896.1	69742.7	32388.1	47234.2	108416	78170	61302.7	4748.07	6998.69	11987.2	1186.29	1196.19	1418.01
235.1367179/1120.965	68237.6	274696	41722.5	60294.5	64092.3	69544.9	40568.2	79296.6	88979.6	113297	57571.3	68545.2	186265	94701.5	102868	246001	43422.3	22662.3
236.1279479/1141.5133332	1394.34	10028.7	164419	2456.26	1735.79	1647.72	23641.7	4702.73	10264.8	899.33	1077.96	1046.6	2049.93	10691.1	4621.01	66384.8	78155.4	33446.5
237.1174559/1228.3094118	0	339.256	309.889	5699.88	8788.64	5280.46	9955.26	4254.07	20613.5	22834.2	11668.7	11109.1	315.073	626.095	2974.2	22008.5	43485.8	118503
237.1849425/1165.0133334	681.72	764.247	6294.04	0	0	0	311.266	274.97	0	285.487	0	0	0	0	0	60097.6	77941.9	130763
239.0702989/1227.732222	1638.76	308.349	1206.33	132532	71882.7	69686.9	2552.01	1868.81	3446.22	76159.5	70325.6	52988.9	562.646	758.23	533.677	3263.73	3624.52	668.403
239.0861219/1209.2716668	26221	23336.9	26153.5	403.897	743.369	525.757	19787.3	12896.8	49257	3159.96	3479.84	6388.38	0	0	0	0	0	0
239.1277313/1281.413889	56724.6	61680.3	50349.4	66343.3	68573.8	80378.7	39592	59712.2	59188.5	60680.2	62741.1	60535.3	69619.4	57187.2	61858	59831.2	53572.8	48751.3
240.075833/1156.7716668	1471.73	5992.27	2342.46	1187.01	1392.44	685.855	30979	16043.3	65779.1	5650.76	5768.93	7518.6	0	0	0	0	0	0
240.0758041/1239.66	1383.85	7173.76	2662.3	0	730.844	0	32412.6	15955.5	83643.1	4540.77	3063.3	7488.33	0	0	0	0	0	0
241.1432622/1217.7127776	4067.07	11509.7	46479.6	2060.75	1443.64	2739.92	50550.8	1921.09	33318.1	4628.55	1954.92	2808.19	1325.58	7415.82	3034.6	1936.01	1787.63	3418.89
241.1543689/178.5485625	0	0	820.728	35324.4	29424.5	23597.3	68762.5	32070.8	47727.5	47816.9	36335.9	40122.7	12089.7	18268.7	17336.4	443.577	323.512	450.246
242.1383382/403.25779998	419.062	0	533.148	5302.78	3085.76	605.306	413.066	261.272	485.424	36176.6	6688.46	778.491	0	0	265.712	624.994	718.348	1350.8
242.1770456/1259.9166666	55238.1	44888.9	58710.3	23538.5	25312.5	29105.7	21827.6	28124	43089.1	26611.8	22872.6	20921.6	35281.3	17935.8	23737.4	21696.3	19512.3	22217.4
242.2840157/1411.2499998	37423.9	40506.1	46983.6	44095.5	47190.4	46595.6	36712.8	36485.4	42245.7	43494.3	46414.7	43359	41154.8	40516.4	39948.8	37283.9	32310.5	37456.5
243.0876335/1217.3264706	16509.8	5678.31	30784.4	347.923	605.911	659.756	561.552	728.333	1465.63	800.133	0	374.161	1123.79	1681.51	872.471	29766.8	80520.1	44705.5
243.1592066/1209.3833334	5626.05	4605.75	25547.3	2079.48	3101.79	1700.43	32582.8	6382.76	16935.1	3546.1	3298.61	4296.03	1280.64	5908.78	2954.7	13332.4	12590.1	39153.2
243.172084/985.4096664	10403.3	24411.7	21493.4	17792.3	20168.9	11305.9	56450.2	42819.6	180284	45607.3	16844.8	8838.31	6270.74	20179	54116.9	36066.6	35487	122898
243.1721068/1037.3433336	8822.32	7786.25	19764.7	22385.2	14646.5	19041.2	97464.7	74375.6	362724	45996.4	10362.8	6151.9	3651.82	12931.1	68957.7	31149.3	35384.3	153605
243.1720916/959.1403332	2025.39	3078.98	5069.07	2915.56	3588.78	3090.2	38850.1	33678.4	164141	20293.5	3648.91	1803.3	639.925	2383.31	7737.4	11111.9	11460.4	45609.8
243.1721738/1185.092778	1764.17	3487.9	6183.33	2825.18	5674.45	2093.63	7716.39	5323.1	25706.5	6175.12	1287.02	1812.28	1892.42	2193.15	39825.5	7553.39	2827.81	41137.7
244.1540451/509.52700002	0	0	0	0	0	0	0	0	0	34356.1	0	0	0	0	0	12000.8	0	20465.5
244.1754456/1037.3816664	1171.15	1305.16	2035.89	2769.46	2128.01	2326.81	11474.5	9317.16	45787.6	5820.43	1214.13	619.662	327.762	1817.42	7447.75	3679.09	4313.92	20652
245.0496974/1179.6458826	623.873	1563.19	1658.3	0	535.878	393.023	18440.9	9761.86	40492	1654.55	884.789	1409.7	3377.87	2412.48	10899.9	237.377	519.434	945.199
245.1033422/1216.9863636	10062.8	3028.86	20540.9	0	0	0	0	0	1049.33	512.432	0	0	494.039	594.284	578.769	16493.5	47661.8	32626.7
245.1170788/1263.928125	62240.5	6849.95	44685.5	558.935	517.743	496.788	79610.3	56931.9	70136.9	2899.76	4612.98	3202.75	578.684	2806.07	696.151	310.158	0	0
245.140141/896.141625	0	407.004	481.607	799.588	632.01	281.322	2121.2	2124.16	4158.1	2458.93	1093.42	609.424	406.694	0	1665.09	24479.5	35369.4	52259
245.1401713/1075.8199998	0	725.993	622.562	619.792	613.095	454.176	1344.21	1019.58	3990.85	1358.94	833.658	662.157	432.732	665.712	1755.86	10974.3	9592.57	63915.2
245.1857618/1037.2905558	6527.36	30092.7	158774	43243	33090.4	46791.4	739682	187624	208938	104682	23390.9	14125.2	16563.3	18262.3	36910.3	56907.6	62277.2	290678
245.1858241/1183.9505556	5679.82	8121.54	61884.6	4899.87	8725.82	2727.47	54298.2	9897.08	22977.8	9583.01	2548.18	3940.64	6392.41	25099.5	14429.2	13882.7	6387.74	60621.2
246.0756098/1115.172222	513.697	527.532	742.838	0	0	0	23796.8	31443	47390.1	504.143	3430.48	4491.52	0	0	0	0	0	0
246.0757099/1199.2177776	1443.95	1221.42	873.958	0	0	0	35310.6	50758.2	77291	2484.66	5367.24	8011.9	0	0	0	0	0	0
246.0758317/1172.3725002	408960	39143.3	41100.4	14325.5	11473.9	14203	35310.6	50758.2	47103.5	7753.58	8043.07	8812.31	0	0	0	0	0	0
246.0757732/1156.6008336	30444.1	39143.3	41100.4	2983.18	4651.77	3938.95	26109.6	21068.6	56097	7753.58	8043.07	8812.31	0	0	0	0	0	0
246.1696396/540.96483336	951.16	949.532	1231.77	7934.7	4870.79	6235.89	67274.5	32995.6	35032.4	11337.8	8349	12952.7	2618.26	6880.29	6106.83	3771.65	3638.04	2396.69
246.1698926/1180.607778	8399.58	9456.5	43207	7123.8	8207.39	8102.31	81902.5	20470.6	53039.2	12572	5766.88	8766.47	3113.58	16432.6	8469.67	63810	46859	149864
246.1890649/1037.2144446	1046.77	3354.29	19790.7	4430.79	3639.49	6002.33	93467.8	22556.8	24842.8	12846.8	3098.95	1987.56	2075.01	2409.29	4038.17	6637.14	7546.63	34902.6
246.5774025/1216.83	36793.9	24368.7	26707	1104.82	1314.93	944.89	0	363.039	523.855	0	280.961	487.757	0	0	0	0	0	0
246.5774937/1180.5724998	96108	88990.6	100872	3953.46	2446.11	2431.92	1615.67	2098.62	2876.45	504.233	459.032	716.409	0	0	0	0	0	0
247.0736782/1180.4728572	35642.4	32923.5	0	1602.26	796.084	919.455	408.887	1034.17	0	0	0	0	0	0	0	0	0	0
247.0835304/1131.0908334	67622.7	147726	78115.8	1960.5	4147.26	1190.68	7619.06	9232.27	20785.4	1847.85	2007.79	2911.92	0	0	0	0	0	0
247.0835304/1243.7891664	28472.2	42433.9	14996.7	799.206	1934.74	555.423	41603.8	44457.8	101312	8116.78	6969.01	21971.7	0	0	0	0	0	0
247.0835737/1139.9191668	115380	197053	119988	1754.87	3662.35	1034.46	1973.66	2907.46	4041.05	522.524	413.439	918.46	0	0	0	0	0	0
247.1439762/1213.6699998	0	0	0	294.549	0	0	0	0	0	0	0	0	0	0	0	19652	3282.49	41985.1
247.5854034/1139.8699998	25498.6	44318.6	28640.7	0	758.683	0	377.129	1025.5	690.091	0	0	349.659	0	0	0	0	0	0
248.0731701/1060.1763636	854.072	4155.21	2494.1	911.489	997.076	0	27412.6	15461.3	74975.3	6377.08	4197.53	5295.74	0	0	0	0	0	0
248.0808538/1321.4044446	58098	63641.1	54916.4	56802.4	56828.6	61930.9	61186.8	62110.6	53197.2	56569.7	61186.3	57231.6	54754	57425.6	61272.6	63330.2	52283.6	58354.1
248.1140963/1123.9549998	44113.8	33472.8	28897.7	0	0	0	0	0	0	0	0	0	0	0	0	15344.2	21072.1	33421.1
248.1280407/1133.6477778	1733.92	3635.25	6308.12	0	0	0	37993.3	19080.6	36588.2	0	0	0	1102.84	13103.2	6867.61	0	0	0
249.1119321/1155.953889	556.672	654.55	9202.45	89727.3	101203	79788.8	322528	189096	112840	49241.5	48662.8	37993.8	5227.68	75224.6	38694.6	2359.25	2059.02	3368.66
250.1152814/1128.6825	0	0	1004.6	1066.42	4615.17	1586.03	44517.8	26017.3	9288.23	807.154	3265.16	4111.14	0	6782.22	2995.7	0	0	0
251.1277445/1290.4572222	616.147	700.24	914.64	19771.2	16257.1	14243.6	3486.4	2408.81	3000.61	40790.1	15433.5	26540.5	431.4	495.29	708.511	16374.5	26610.1	20591.7
251.1639932/1098.296154	312.634	255.022	432.254	34440.4	37679.7	23568.3	588.198	0	353.325	326.193	0	283.567	0	0	0	6348.59	4654.44	1243.49
251.1852069/1194.9366666	61757.9	439200	59701.1	57959.7	52302.4	57186	45762.8	56401.2	127372	203296	111348	73775.9	50953.5	95547.2	97228.4	470066	73827.6	30714.7
252.1226434/490.00235292	392.409	276.626	1583.59	20556.7	20856.7	11169	5993.5	2236.89	3551.84	46032.3	18499.3	15511.9	0	320.289	462.004	18704.1	27534.5	32031.7
252.1473989/317.139375	0	0	0	0	962.839	794.711	38214.7	27524.5	69629.7	5952.5	4218.83	4842.14	0	0	0	0	0	0
253.0514959/1227.7283334	5950.41	14965	8786.03	1873497	1.39325e+06	1.3129e+06	112072	61082.9	106656	1.98804e+06	1.72158e+06	1.30494e+06	26187.7	4786.41	38109.2	75035.9	72113.2	14301.7
253.0655102/1113.0455556	1624.61	3229.53	2342.4	0	0	0	11713.8	9217.36	38646.2	3577.36	2179.96	4742.52	0	0	0	0	0	0
253.0762089/1157.5621428	0	2904.89	882.562	0	276.499	0	3689.19	483.794	5728.28	1347.47	447.758	0	3523.23	6406.92	58499.8	812.013	2029.8	2962.17
253.0927959/225.48644442	12225.8	13990.9	16396.3	8601.05	7159.28	5128.49	33513.3	19911.3	19326.6	15774.5	6659.69	6663.8	5770.96	4785.47	6389.56	26708.3	6244.64	17906.1
253.1089715/1021.1711112	0	0	0	4670.35	4539.96	5770.05	6426.87	1087.64	43564.6	21283.7	12738.3	8066.32	0	0	0	0	0	0
254.054877/1227.6916668	978.297	2304.89	1680.4	303719	225210	212659	17074.4	9458.63	14698.2	321049	282484	217054	4076.89	764.66	5772.7	11235.9	8946.13	2476.77
254.073287/1095.9583332	59021.9	51488.6	84911.4	4867.93	3016.02	3384.98	2672.1	2712.69	6384.87	366.978	491.788	676.634	0	0	0	0	0	0
254.0733414/1149.1983336	34817.5	48584.1	32106.4	1921.45	2457.21	1857.7	44234.9	53188.5	92909.1	9292.54	8234.98	19487.4	0	0	0	0	0	0
254.0733935/1165.0833336	44874.1	83449.6	44319.1	2158.1	8684.71	1561.83	176830	221619	61830	48161.1	17524.9	76003.4	0	0	0	0	0	0
254.0734049/1201.8608334	23036	49903.4	23462.4	976.816	3493.75	802.898	37549.8	24010	87595	4676.65	4925.93	8832.72	0	0	0	0	0	0
254.1495628/655.4233332	14766.6	64739	84012.4	2231.79	1185.15	1013.48	5141.82	2022.66	2362.53	304.125	285.473	225.369	14311.6	32363.8	35182.6	988.781	1050.92	1627.91
254.5750295/1163.4190908	9258.14	11735.2	5464.79	697.354	1307.09	0	40388.6	55468.7	80146.4	11926.3	3916.68	17659.4	0	0	0	0	0	0
254.5750796/1138.5508332	48833.8	40063.4	49585.7	4155.27	2756.07	2788.54	24318.2	34189.3	49022.3	10437.1	2349.42	8421.86	0	0	0	0	0	0
255.0650198/1227.2855556	58592	10151.3	42729.6	2.21889e+06	1945397	2.02233e+06	89517.4	101516	152295	2.14512e+06	2.01921e+06	1.36132e+06	14859.1	25807.5	17711.5	120712	103606	12592.3
255.0671355/1200.8408334	0	0	825.601	611.642	386.515	376.811	0	0	0	383.895	360.18	0	4736.46	941.134	10223.5	67287.7	95549.7	16166.8
255.0810922/1171.2115386	143135	969641	116694	18354.1	57979.1	7323.72	274236	185543	557969	53747.7	39547.3	32807.5	0	0	714.917	0	0	0
255.0810588/1153.2361536	477789	43986.9	461283	18354.1	57979.1	7323.72	205533	203270	440296	44914.1	21512.6	53668.8	0	0	714.917	0	0	0
255.5828387/1180.3450002	30845.6	85047.9	26343.9	1117.42	4000.69	659.727	61804.4	41964.7	136589	11601	8176.05	6817.41	0	0	0	0	0	0
255.5827942/1155.8591664	114624	250566	113529	4223.5	13621	1418.06	45664	52092.9	107268	10376.9	5922.2	10656.7	0	0	0	0	0	0
256.0791728/1156.4858334	40281.3	85722.5	38834	1452.71	5621.84	892.459	17968.6	15990.4	34711.4	3459.4	1642.11	4286.35	0	0	0	0	0	0
256.0792084/1180.1899998	9503.14	30614.9	9008.06	0	1193.53	308.006	19429.2	14722.5	45446.2	4315.94	2375.58	2782.17	0	0	0	0	0	0
257.0828563/1206.2221428	1346.92	730.768	350.765	593.055	269.154	0	850.764	357.102	873.195	0	0	0	9436.83	1550.31	10130.1	24938.1	47542.4	50947.2
257.082854/1265.5766664	307.673	0	0	2301.55	908.573	715.111	0	0	0	533.786	291.246	0	1427.9	684.764	1972.31	33872.1	83642.4	177139
257.1128523/200.20338888	559.698	8558.72	32494.7	1385.69	1208.1	1212.47	32927.3	10181.5	19711.1	1766.34	1713.58	2054.06	18641.6	6972.61	13931.5	948.203	810.936	2002.52
258.0792471/1052.5338462	0	0	876.146	18289.4	15927.2	13113.8	1980.98	0	2463.9	33623	9794.06	11063.2	0	445.058	0	14744.5	17223.7	39150.7
258.2061818/1042.7561112	1375.68	1087.98	4246.96	22789.7	20663.8	18604.4	23369.6	7289.61	15293.6	40921	26497.1	24995.6	1396.91	1216.51	1654.88	49071.2	62919.3	96009.3
259.0963704/1263.8963634	596.485	0	579.635	1496.5	816.953	724.817	0	0	0	616.349	736.122	477.73	0	0	0	7728.32	17844	40497.2
259.1539556/1237.829091	2320.99	474.428	37519.3	0	0	0	926.97	0	1210.12	548.721	0	671.176	0	1003.08	500.613	0	801.724	786.957
259.1900923/1443.8322222	91102.8	95439.3	84930.5	95591.7	94881.8	85125.5	90499.2	96817.4	89532.5	89036.7	93446.4	100296	84525	91927.6	90358	87302.4	74655.8	86905
259.1902025/1341.7277778	49605.3	64009.3	49132.3	47524.8	50141.5	53987.2	78121.5	48687.1	55469.9	47817.2	46287.6	48769.8	41836.6	50871.7	49583.5	35203.6	37242	48557.4
259.2015705/1228.1281248	1452.3	3422.44	7533.31	0	915.808	0	43024.3	2474.85	8453.86	2474.42	903.902	741.839	2637.11	12505.1	6647.31	1429.6	1890	2677.19
260.1298192/1005.5633334	11512	34566.4	10073.7	0	0	0	6068.35	445.533	3666.25	0	0	0	653.835	9215.25	3545.44	1308.85	579.689	4057.73
261.0425817/1220.491818	28667.8	0	26080.7	27785.8	30668.9	33900.7	22880	26275	0	0	29990.7	27851.8	29059.1	0	0	23296.9	0	0
261.04265/1335.102222	28451.3	26270.6	26201.6	29724.3	32119.9	33466.1	26382.8	27986.8	18734.6	27145.3	32196.1	28959.6	20157	22896.8	20928.9	25791.8	24507.8	27624.8
261.0426534/1295.331111	33040.2	29955.5	31472.4	36180.1	33842.6	37485.4	28109.6	29072.5	17650.8	29895.4	31172.3	30317.9	28021	32249.9	23815.2	32691	29106.9	29853.9
261.123141/1061.927778	33286.6	6032.25	19519.7	9961.91	9260.69	5613.95	34586.9	96428	21928.6	2575	2086.51	2077.99	2898.29	25589.3	14157.1	1570.07	3663.71	1333.37
261.1253688/1058.7166668	2913.68	6110.37	7690.93	2114.54	2433.48	1675.48	13460.5	9493.64	33899.9	6161.13	3151.57	4764.51	6713.77	8825.77	11426.2	6165.37	5153.42	3967.92
261.1253662/1061.7916668	3434.88	6775.43	7392.11	2337.72	3067.66	1787.36	13024.3	9718.24	36211.1	5560.78	4416.41	4611.7	6313.61	8167.07	13836.3	7158.78	6257.81	4769.24
261.1595906/1244.6299998	250.56	0	407.102	0	0	0	364.307	0	0	245.871	0	0	0	0	0	43025	10315.4	166981
262.0389904/1183.1955558	48534.4	33532.8	31254.7	46857.7	33771.8	51078.8	37786	47781.8	32168.7	31832.1	48247.5	33305.6	46713.3	46464.7	40136.9	41637.6	31936.4	34089.5
262.0390549/1275.0583332	53770.9	43862.7	53753.2	63531.6	57695.3	64874.6	43833.5	54005.7	32643.7	56469.1	33299.9	32094.2	57171.3	57709.1	35971.6	53383	37996.9	31988.8
262.1646661/1120.5377778	145657	491625	58168	106768	112882	109679	7784.67	32990.3	90114.4	153702	88012.6	73840	407006	152050	203931	299076	65635.9	20463
263.0353148/1227.5455554	33303.2	33366.7	32421.1	35404.7	30452.9	31494.9	27366	29588.2	18912.2	31131	32957.3	33765.4	31816	33599.9	27709.2	30139.8	28619.4	25355.2
263.096767/1113.9905556	5911.23	24020.3	26268.2	57015.9	61287.2	72137.9	147099	80032	296977	107300	62299.8	66895.4	15528.2	25061.2	54987.5	190880	366385	541021
263.0968424/1078.116111	1640.52	3923.06	5090.77	6838.7	7808.41	9365.22	22827.9	12598.4	55521	12607.1	7882.49	6297.23	2863.55	5085.31	10444.4	25361.2	44943.6	97906.5
263.1411887/1136.4255558	460.368	947.278	959.031	1230.19	1806.19	590.068	1388.39	1384.7	4735.92	2375.4	953.947	1316.81	1032.16	2158.26	19678.3	13054	3955.24	59276.9
263.1680657/1120.0699998	16381.9	59758.5	5718.25	11235.2	11497.3	13079.5	0	1626.85	10486.4	17310.8	8257.25	8024.88	44550	13100.6	22254.5	31688.5	6507.45	2088.31
263.2367592/1382.6883336	1269.97	6143.77	3093.4	2980.49	1309.6	3222.31	37599.6	1616.3	15217.4	1491.57	1372.7	920.042	7088.41	45943.4	5861.24	728.76	864.096	981.99
264.1001621/1113.9905556	984.712	2735.74	2921.84	6273.05	5883.22	7608.68	16236.2	7888.28	31977.3	12354.7	6694.53	6954.22	1925.55	2913.6	6442.52	20970.2	39393.9	60764.7
264.1249717/1024.6535712	0	4722.98	3564.55	4218.38	1405.34	2491	3091.44	42295	7231.78	0	0	0	1440.03	1052.45	4535.66	290.897	587.276	711.412
265.1429777/1059.4093752	0	430.081	874.182	604.723	949.357	848.468	1426.21	828.199	1365.24	40275.3	18080.2	26532.2	0	559.787	312.087	858.612	614.696	1038.55
265.148774/1350.8516664	339902	812917	513743	251527	225198	288511	1.21372e+06	577906	2.59123e+06	797986	1.18523e+06	1.43141e+06	442012	441810	455601	276137	280095	431035
266.1384134/996.0285882	418.185	769.21	2767.34	18825.1	19988.9	7495.66	6061.47	2230.39	3582.22	34310.2	14137.2	13441.3	0	400.642	524.865	29731.3	42740.5	76486.5
266.152181/1350.921111	41782.9	101778	64613.6	28887.5	26729.2	35314.4	153168	69393.8	332052	102737	150274	176159	55038.8	55717.8	55060.2	34701.6	32299.2	53616.5
267.0671903/1293.4607694	0	379.321	0	52080.1	31116.9	37991.6	2405.22	1084.87	4086.99	50739.3	32109.6	29539.6	0	0	430.069	5348.77	3153.68	0
267.0743934/187.44605556	10271.4	40674.2	28866.6	29863.2	26627.3	21604.4	68037.9	40851.8	148154	59507.4	46181.6	64518.7	6637.33	3840.99	58937.5	35421.7	21202.7	136229
267.0744324/195.53833332	0	28612	0	0	0	15872.6	49029.6	29747.4	0	0	30880.1	0	5078.45	0	0	0	0	0
267.091735/1114.217778	575.008	4259.37	2468.66	1649.23	1959.1	2778.3	10702.2	8043.6	14421	2619.44	3939.18	2977.42	6116.87	10629.3	55762.4	2789.91	5936.4	6395.43
267.1225382/1148.4411114	376.652	404.264	2825.17	26001.7	31721.1	21404.7	106509	72376.8	39361.9	15736.6	13264.3	15995.7	1364.32	34485	16291.1	647.87	778.06	875.71
267.1271303/231.81355554	6813.65	7855.89	8998.52	5282.15	3983.21	2841.2	32767.6	7584.89	13934	9174.03	7090.15	6250.07	2983.41	12794	9651.01	9301.73	3574.42	32899.1
267.1335619/297.5205	808.303	1683.66	9812.91	3876.14	2415.51	1716.61	6217.81	3319.48	3372.96	9395.25	2180.98	1223.64	625.361	1941.05	1844.83	7646.24	4503.4	37749.6
267.1446431/1350.8449998	13255	27731.1	20815.7	10214	8662.12	11797.9	49233.2	24528.6	112512	33211.7	50204.2	64794.6	18133.5	18486.1	18754.8	11645.5	7101	16102.2
267.1610985/1098.54375	0	247.367	0	31538.5	37345.6	22545.6	0	0	0	0	0	0	0	0	406.846	9672.54	7198.03	3538.5
267.1701253/1040.3655558	34414.6	25828.8	21011.9	28158.5	25155.6	26720.6	10672.8	20410.8	16447.8	17721.2	21955.6	21003.2	16150.3	28893.9	27937.2	25614.7	20460.9	14272.6
267.1744374/1156.6407144	0	0	1493.58	638.404	2214.81	0	36451.7	15183	18804.1	3857.4	3111.11	3846.67	1228.8	8119.33	2779.31	372.721	498.506	0
268.0890198/1179.8716668	18153.8	32501.4	35209.4	2422.71	1801	1946.76	0	0	0	0	0	0	0	0	0	0	0	0
269.046563/1256.0916666	3527.03	6975.51	4443.17	642173	564574	574254	72896.2	46926.1	94416.5	751116	718899	519410	1057.95	674.025	2837.11	15976.3	20396.9	2281.98
269.1404545/1095.2752944	0	595.568	503.215	1355.84	1376.07	1054.76	1857.33	1258.08	4643.03	3241.63	1537.26	2113.64	554.25	588.002	2301.34	11870.2	15466.7	58277.2
269.1745629/1098.0907692	0	311.891	965.061	40585.6	44092.5	26067.7	868.497	0	306.275	412.461	303.815	0	0	326.986	0	6946.11	5126.21	851.391
270.0499115/1255.7074998	556.71	1236.4	697.51	102673	86162	91145.9	10275.1	5979.69	13052.1	122204	117407	84811.8	0	0	436.898	2268.92	2517.1	477.254
270.2788739/1413.0333336	38784.7	43663.1	42762.7	42176.4	41644.5	43463.6	40651.6	40965.8	40990.4	43224.1	47440.2	46466.9	37712.8	36563.1	36589.7	36364.6	38137.3	41806.1
271.0599687/1255.9866666	613.139	651.494	1597.14	465687	424859	426040	52643.4	35099.3	55635	471687	514224	354057	3948.81	5850.75	4477.44	11028.4	11872.7	1184.22
271.0622515/1225.627143	307.156	0	0	428.113	0	0	0	0	0	0	0	0	399.688	0	540.798	56966.5	118481	1761.61
271.1648865/256.75883334	2415.51	1834.31	9575.16	0	0	0	0	0	0	0	0	0	0	0	0	25519.9	35808.6	48812.8
271.1923879/1165.6583334	0	0	0	0	0	0	0	0	0	0	0	0	433.358	388.234	5752.94	45471.4	70945.2	148961
271.22892/1388.922222	16194.8	12148.8	20377.1	10320.8	9672.44	9587.67	22972.4	10184.1	100600	9797.12	9582.29	9629.29	12390.5	13879	11450	9864.84	5238.24	13615.2
271.2741329/1417.417143	27776.9	0	0	31675.9	0	0	0	0	0	34379.8	32926.3	34987.4	0	0	30271.7	0	0	25086.6
273.0780474/1243.7066664	887.37	521.288	0	0	0	0	0	0	0	0	0	0	0	0	379.617	18589.7	49320.4	11165.7
273.0813683/1182.6222222	1722.92	5833.72	4059.83	0	0	0	5507.34	5715.62	9831.54	0	0	0	7809.26	13024.8	52793.8	0	0	0
273.152139/591.612	0	0	0	34497.7	35878.1	28270	4438.91	2577.76	2015.62	35495.6	36809.8	18560.5	0	0	0	568.555	408.763	840.421
273.1718165/1166.1116664	885.351	3553.43	2444.58	4866.62	5814.89	5898.14	8635.12	6010.96	18495.2	10838.7	8189.55	7626.09	4129.27	10380.5	26131.3	25375.3	23140.4	55289.1
273.1718911/1212.0016668	258.586	897.555	716.604	2138.75	2478.92	2618.17	2631.07	1822.66	7095.71	4867.58	4081.69	2496.06	929.779	1463.16	12081.9	22264.5	27261.5	75141.2
273.1806102/1045.6699998	326.94	638.717	37619.1	1215.65	839.58	760.607	1352.76	416.853	995.319	1516.59	1198.58	1050.66	0	876.714	663.027	2167.6	2549.74	2017.81
274.2011676/1180.5077778	6109.35	7309.86	9491.72	2010.52	1748.86	2699.94	7875.28	7024.32	11830.6	2010.43	1968.98	2048.24	2343.86	10351.6	6503.37	41582.8	23020.4	31302.9
275.0970062/1142.838	2060.29	5736.51	4535.49	1673.96	1766.5	1249.74	653.557	433.068	859.557	0	0	0	8308.4	12019	74625.2	2743.35	4313.98	8876.62
275.1697684/1366.4172222	53603.6	49697.5	57386.6	56161.7	57393.3	54714.2	51853.3	57389.4	51774.3	58349.8	57350	54637.8	50882.4	53491.4	50598.3	48162.9	48572.9	51908.8
276.1803987/1217.9783334	3822.74	13427	51162.9	1845.33	1060.08	1820.18	47071.5	1682.83	33446.6	3714.72	982.514	2655.53	1222.95	8291.6	3380.51	1803.31	1120.54	2419.35
277.1123945/1246.583889	682.064	2367.6	2420.8	776.746	513.574	1172.48	17810.4	1114.77	45881.1	1291.96	577.568	722.9	3301.99	5907.1	41874.5	7805.75	9325.2	24282.7
277.1566789/1099.8294444	5006.05	11576	8428.06	12139.3	14241.2	9537.92	38880.3	29309.5	89370.8	42531.4	12281.9	7147.63	6442.21	13448.1	47676.2	43453.4	42771.8	210592
277.1566984/1133.8816668	3862.76	7349.68	6806.89	27862.6	16487	22401.9	66249.4	52546.1	215890	70196.3	7709.99	5399.27	3293.57	8956.98	45215.6	39813.5	41963.9	44410.5
277.1567264/1137.4872222	3862.76	5654.3	6806.89	27862.6	16487	22401.9	66249.4	52546.1	215890	70196.3	7709.99	5399.27	2622.82	8956.98	62993.5	39813.5	41963.9	138281
277.1567112/1200.9227778	1169.36	2335.82	2909.32	1394.28	3091.8	1245.68	3565.07	3005.99	12391.9	2986.17	829.187	1299.3	1295.26	1122.01	43289.2	6519.74	2486.36	32699.2
277.1796434/1316.9844444	13367.4	46422.4	19445.9	94227.7	58244.4	15994.7	53764.3	21981.8	92773.1	26941.7	21825.6	31702.3	13135.3	46837.6	26051.7	22421.1	17430.9	7743.55
277.1817618/1356.4316664	26955.7	23718.2	22159.3	15036.8	11174.9	11871	7281.41	9106.84	21100.3	16281.6	8701.49	7130.17	22692.6	21392.8	13683	45733.1	34961.6	30652.4
277.1858963/1363.056	3250.68	46292.4	2467.8	0	866.571	0	2813.09	0	2777.22	4611.83	0	8931.26	0	4075.06	1311.06	0	0	0
279.0917163/1128.6833334	976.502	6401.59	3703.08	8985.98	12306.8	8873.79	26196.8	11319.4	127039	17643.5	10654.4	8830.69	3493.39	6191.66	11540.7	17770.2	55086.6	70621.1
279.0917088/1146.9499998	0	0	0	830.807	1668.61	3374.62	231.038	0	551.622	1625.88	1542.89	967.998	0	1536.71	6093.54	7661.43	7037.02	40317.7
279.1375862/1155.6476922	0	0	37898.4	410.914	0	373.776	1394.47	2404.02	1710.6	2209.6	0	1860	0	3081.8	3282.1	3422.81	1662.21	23225.4
279.1701745/1106.8222224	14388.9	31864.5	31047.8	49633.1	34852.4	41195.8	317712	33575	47600.9	94474.6	27416.8	15568.1	12716.9	28809.3	19425.5	31179.4	92821.3	293531
279.1701669/1130.8011114	5434.26	16725	94699.8	27824.4	19887.3	30759.1	157342	53751.6	65479.6	66155.5	11957.4	7094.26	8027.36	8548.68	12113.8	37873.8	40967.2	243692
279.1702635/1198.958889	3271.63	2843.8	39596.1	2118.89	3848	1889.31	10135.5	4051.14	5514.41	5426.68	1443.92	2144.3	2159.91	4857.92	4077.07	8519.5	4615.16	41405.6
279.2317284/1347.6416664	14978.2	10964.9	23754.7	11569.5	10231	10195	51807.2	3079	33374	18467.4	23569.1	18941.5	24420.7	14921.7	10165.7	16687.9	40573.8	67872.9
280.1736103/1098.3144444	1816.93	5043.94	12640.5	4509.59	4691.01	2956.41	16648.8	4768.99	6783.88	12672.9	4096.7	2256.75	2286.73	4092.71	2944.92	12412.8	12561.9	45429.7
280.1735569/1136.4766668	945.646	2421.57	13934.7	7182.84	4263.44	7014.19	41571.5	13425.2	16103.8	14262.7	2903.82	1093.83	1281.63	1865.65	1885.58	10314.4	9566.62	38882.1
281.1403224/366.06166668	0	0	0	0	0	0	55164.6	44305.5	75323.7	1536.38	3685.87	67137.4	0	0	0	0	0	0
281.2262146/1179.7609998	0	0	0	0	2160.96	0	55743.8	19446.7	32534	5216.35	4910.59	3996.02	13660	37486.4	12268	0	0	0
281.2473297/1372.3566666	5394.57	9767.97	13531.5	11752.8	5557.66	11170.9	125331	1298.69	40800	6478.62	4642.68	3640.59	33765.4	61184.1	20961.4	2951.78	1986.02	3168.19
282.1369553/1113.6144444	5172.74	8475.4	7047.45	11330	15162.4	17894.3	34369.9	17637.4	23424.3	11984.1	12448.1	10972.8	2813.27	6799.29	9452.76	34576.1	65093.4	73487.6
283.0622121/1236.9113334	0	752.112	368.597	75449.4	49496.9	49598.5	3465.9	1579	4555.49	63746.9	65642.1	34390.4	0	0	774.622	20382.7	21021.2	392.832
283.1308865/1070.8255554	8299.55	20287.4	30507.7	1017.03	711.161	569.659	21623.7	11963	102104	1424.02	889.867	812.448	13264.1	17782.1	33943.6	1017.13	2206.82	3046.55
283.2629556/1383.977778	35496.2	52984	61547.8	11165.6	11470.9	11006.4	196677	7395.09	50881.8	11260.9	10364.2	9432.42	80162.3	69189.3	33136.3	10817.9	9142.25	10721.9
284.098604/209.84583336	1575.99	1413.46	5051.29	5259.29	6641.33	2877.56	19201.5	7436.63	11884.5	12899.9	13829.8	34029.3	866.719	948.385	837.655	5240.53	8984.34	17891.9
284.2945675/1435.9633332	6243.33	14661.2	5846.06	1349.22	1575.55	1564.05	37841.8	2778.21	12530.6	1197.39	1520.64	1045.91	3569.08	18764.3	13993.2	1068.42	1146.01	1179.44
285.0756887/1236.1116666	1356.15	1080.56	5970.61	35696.7	569891	588580	17049.1	16869	37977.6	716422	641779	425215	924.331	5603.57	3344.64	225321	200563	3526.41
285.1143188/1196.3633334	0	0	0	0	0	0	0	0	382.735	0	0	0	675.426	0	4478.35	49762.5	77912.9	166536
285.1484426/1225.8277776	4438.9	2509.81	6335.99	0	0	0	440.578	0	0	0	0	0	1120.58	0	303.525	22165.6	38153.5	32353.6
285.1850379/1154.5252944	975.741	656.581	3826.91	1328.81	2704.63	1285.38	45150.6	16911.3	23945.9	5327.48	4801.19	5118.46	2153.01	13303.1	4030.19	443.952	0	555.726
286.0790405/1236.5974998	0	282.623	941.143	124681	87313.2	105594	2992.86	2997.44	5940.65	127159	108614	74283.8	0	1141.32	508.052	39068.6	33365.1	630.909
287.1509917/987.7643334	206.664	317.707	496.015	1311.43	1229.8	1060.67	1595.76	963.712	1937.24	3084.34	2449.6	1149.62	460.928	558.799	1583.46	13490.2	20308.2	38009.3
287.1874364/1094.7049998	0	0	0	0	0	0	0	0	0	0	0	0	1446.46	694.132	4465.42	19770.6	18625.2	67026.2
287.2238541/1292.5487502	0	302.632	521.187	10800.5	10082.7	11614.9	3993.15	1103.25	5185.05	14750.5	10296.6	17691.8	576.486	0	2229.58	27500.4	23209.6	33893.1
288.1914173/967.8176664	4421.79	4234.83	14584.3	2029.74	3288.86	1233.53	33997.1	7662.44	9458.37	6082.99	2236.72	1825.84	2293.13	2962.89	2916.3	10164.3	7231.66	26802.2
288.2531357/1362.9472224	42022	45793.2	43051.1	42993.4	43206.4	41020.2	38015.9	44506.4	39147.1	41973.1	40827.1	38715.3	39572.5	39308.6	40805.5	36372.2	37663.3	39922.3
288.2895372/1385.8122222	2603.85	4098.91	740.752	0	0	0	33910.5	522.973	6580.27	0	0	0	2014.29	6591.62	9549.69	0	0	0
289.2484258/1259.0666664	19391.8	11652	6407.27	12530	11577.9	15457.3	2665	6495.26	4962.96	8161.02	8579.58	8224.03	37854.1	20265.9	34605.3	12238.2	11152	7133.32
291.1335924/1022.9016666	4386.46	10850.7	25868.3	741.442	845.781	641.521	53881.7	10885.6	26710.2	1261.84	745.36	926.709	714.874	5496.63	2843.15	1584.38	1834.64	878.53
291.1613829/1264.6911114	323.427	12636.6	1507.32	27144.5	43696.5	3096.42	38595.1	14537.1	27847.8	16949.2	11582.9	12931.8	376.579	408.906	26197.2	618.14	12568.6	697.896
291.1801345/1230.795294	4731.14	35609.5	56141.5	7492.91	4713.58	2344.74	117071	6894.26	100486	0	3967.63	2848.29	1256.04	8923.71	11548.2	6327.33	17451.1	52037
291.1953759/1370.7492306	14305.9	5704.4	40528.2	473.456	349.738	0	768.272	0	443.301	0	0	406.899	639.02	593.238	0	630.173	836.522	360.536
293.1804081/1374.1611114	41668.8	43451.8	46574.2	37390.2	35777.8	36732.6	43936.4	37196.1	48897.1	34070.2	38267.1	38483.5	39173.4	42496.2	44185	32725.1	37962.8	49076
293.2473145/1364.0322222	27292.2	25701.1	38375.3	2796.85	2373.21	3017.61	56711.3	1111.25	74444.2	2067.93	2015.24	1998.68	8301.43	53154.7	8970.02	22836.4	69834.1	87762.5
294.1049779/1301.6766666	674.603	819.813	1394.26	1421.04	1794.98	933.373	29235.7	17222.2	77148.7	9598.02	13696.9	21142.5	0	0	0	0	0	0
294.2062022/1352.2822224	14017.3	47499.4	13708.9	16711	14788.2	14385.9	13737.7	5373.3	25635.6	23976.9	16294.1	16969.9	12633.7	17990.9	25125.1	26020.7	20968.6	7260.13
295.1230036/1021.892778	10339.9	18508.9	30683.2	2927.4	3484.32	2678.59	33593	26337.9	100380	11053.7	6905.98	7273.12	8813.73	12885.5	30010.8	7080.53	10325.7	22021.2
295.1560601/1123.6705554	899.735	3161.34	1950.09	4763.82	8955.08	1349.8	18149.2	16191.6	36820.2	4450.06	3499.22	4812.82	8783.91	13337.7	43053.8	2261.07	4011.19	9030.79
295.2287928/1364.2144446	4578.12	7001.33	2726.87	4157.15	3693	4545.7	10043.1	2262.5	35979.2	6643.04	6377.95	4862.23	3175.82	1449.9	11671.9	1978.29	1160.98	3449.21
295.2287665/1371.4283334	1515.29	1891.11	1150.8	1564.88	1419.26	1246.68	7315.96	1644.9	44797.4	1008.26	1322.34	1433.76	845.831	1776.34	1749.92	1066.99	1055.05	2091.27
295.2630361/1402.605	4946.98	64635.2	23397.7	1716.64	1223.8	1803.59	239944	1133.47	159679	2050.09	1412.97	1053.55	17712.5	426949	55240.6	1080.52	949.689	1359.31
296.1351746/1107.9850002	612.308	0	982.231	0	313.279	0	35533.2	4959.87	2878.35	0	1099.57	3946.87	0	1761.43	1401.91	0	0	0
296.2219035/1352.4516666	22266.1	78130.7	21338.3	31545.7	25968.9	19588.9	16821.2	660.563	33227.8	37353.6	19151.3	28486.1	24997.7	33256.6	43913.5	51187.8	36985.2	13577.8
296.2663994/1403.28	671.23	13093	4593.2	0	0	0	47965.3	0	27094.1	0	0	0	2287.38	75949.2	8077.58	0	0	0
296.6178021/1258.551111	2676.6	824.442	3188.23	1419.87	1827.23	445.915	1646.16	4489.66	719.54	572.246	2841.38	515.258	4364.59	2247.11	3852.25	7668.96	40862.6	2545.74
297.1146571/1240.4025	0	630.391	386.38	902.015	0	0	2632.59	560.257	2231.52	0	0	0	116953	14744.2	178679	265102	238209	483584
297.1540476/1355.1416664	159061	152633	159069	155270	150548	165239	147928	153055	176831	148534	177988	151058	162513	165285	142132	147569	137850	162067
297.1694828/1127.2005558	3806.63	8623.62	25227.1	2402.81	6521.82	1824.48	34853.3	19460.9	9919.91	2266.18	3902.08	4312.37	345.193	3640.18	1113.35	985.894	2047.53	2312.68
297.1807539/1113.1211112	14219.3	45928.2	42023.7	730.985	1291.07	1222.3	57114.3	49571.4	55590.1	992.025	713.189	606.11	7635.96	46952.9	35576.4	1569.21	1449.45	1410.48
297.1847983/1236.5594442	21803.6	21672	60840.9	2616.73	8288.82	1073.15	74708	22931.8	47666.8	14894.1	8753.02	11729.2	512.316	19753.2	3154.43	1681.95	2312.49	4844.11
297.1847916/1300.5085716	6176.12	3800.06	15340.4	7469.5	0	0	50646.2	0	36631.4	0	18786.4	19126.2	952.405	16948.4	3575.52	723.24	1503.13	1227.44
297.1849181/1226.5594116	0	506.74	1073.73	2259.55	5040.78	525.297	88209.7	41282.5	48479.2	19671.7	12182.9	16600.8	4237.37	31184.5	9683.56	298.132	500.516	1022.23
297.2213135/1252.6341666	0	0	0	8742.06	5534.3	9001.33	6468.98	3848.2	3722.63	1113.19	1441.36	983.806	12004.4	37004.3	26129.1	0	0	0
297.2422816/1344.0888888	7383.55	10465.1	9020.36	27433.8	26341.5	27200.4	130855	7604.78	40777.6	35169.5	38346.2	40900.9	9839.14	8153.79	7761.62	14360.5	18839.5	31038.4
297.2445297/1373.2511112	47797.5	115690	28581.1	9260.32	6343.5	20796.7	56458.6	8966.09	225873	7136.97	4282.24	4459.4	7689.07	13833.9	21261	5659.74	3832.66	6604.15
297.2445128/1383.0755556	5590.05	6789.6	5650.2	4443.87	4629.08	4705.13	7673.95	3771.57	49270.8	5239.07	4429.44	3583.92	6007.09	10112.1	6652.19	5445.42	3602.55	4897.22
297.2786018/1413.1094442	45907.2	324871	83230.7	1328.4	893.57	998.746	219101	2755.56	127452	1002.52	1058.1	1137.02	48039.2	351053	73976.2	891.403	900.065	1310.33
298.096756/1076.7949998	644.571	621.031	15063.2	1813.77	1540.29	1310.65	51851.4	18287.5	20941.9	3629.13	2634.57	3106.35	3997.22	28843.8	10134.4	3621.6	673.26	25816.2
298.1177389/1240.7346666	828.118	1224.11	1223.32	0	0	0	2892.89	747.289	3615.81	388.029	374.669	321.919	21929.8	3209.85	32208.3	49721.3	43276.2	90763.1
298.188157/1320.9629412	609.981	0	4883.12	13314.6	41544.3	3682.73	99508.2	782.733	67409.1	49149.8	53178.8	43567.3	1061.81	29396.3	2096.11	520.361	1902.98	295.986
298.2478756/1372.9088886	4642.02	10571.8	4291.27	1842.57	995.008	3892.67	7399.91	1535.93	39649.1	1282.94	1031.33	905.067	1653.77	2155.47	3846.36	692.536	422.84	1046.92
298.2817917/1413.1308336	8271.19	65151.8	14797.4	293.046	355.716	0	39544.4	303.358	23815.6	0	307.341	0	8001.63	67635.7	15219.4	0	0	0
299.1279547/1239.5936364	40004	4742.4	32780.7	889.825	479.828	0	529.263	524.087	731.086	0	0	0	0	0	0	65781.1	51249.5	70380.8
299.2003945/1351.8405558	29172.6	8184.94	62302.5	40390.5	51789.7	25071.3	502081	199428	394674	213517	310438	261051	4684.27	35248.4	5376.25	4932.68	15573.3	14374.6
299.2004081/1376.2222224	29172.6	8184.94	60352.1	40390.5	51789.7	2321.08	55053.7	5401.15	66907.9	8431.72	7327.48	12009.1	2677.41	14148.9	2087.11	3453.31	15573.3	14374.6
299.2005157/1277.3166666	727.531	486.243	3752.97	2693.11	4246.63	697.024	115402	40693.3	57527.7	20714.3	16440.1	22832.4	1081.25	8967.05	1781.21	1027.59	1519.47	2251.37
299.2579202/1381.9716666	36575.8	90856.1	36051.7	34429.4	36436.5	35250.2	185952	34303.7	49010.1	31809	33235.9	33306.2	47103.8	35609	34537.5	31470.9	28334.8	32459.9
299.2602709/1385.3933334	94265.9	96133.9	32419.7	10947.3	9080.98	10328.9	51245.4	10827.8	265887	10575.3	9051.76	9167.07	34266.2	50713.2	65281.6	9622.33	10724.3	9240.87
300.1803243/1063.9994118	573.325	485.857	924.273	616.169	625.537	666.571	5636.13	2034.44	14355.1	40589.7	18889.8	17360.9	0	426.649	428.103	1243.68	1294.28	1626.17
300.1938909/1126.251111	2501.05	4458.23	4891.2	3550.22	3880.94	2204.61	10680.1	10203.6	37837.3	7625.85	3370.72	2939.64	6819.31	8727.75	22773.5	18705.3	12927.4	34021.6
300.1939841/1139.0472222	2821.13	1442.08	2426.06	4717.86	9857.34	3521.82	26085.5	22759.6	71793.4	19975.8	12583	14606.1	2704.92	5005.31	15285.1	34077.2	24811.9	52248.4
300.203782/1341.4244442	823.05	373.911	10557.8	65847	70181.6	4568.74	110807	41760.4	83859.3	46226.8	64577.9	54015.7	867.822	27457.2	1071.5	890.174	3296.24	1089.11
300.2038078/1264.6866666	0	0	546.028	806.569	1933.13	0	86504.3	35299.6	48475.2	13380.2	8156.88	16391.8	753.974	10828.5	2432.58	0	0	0
300.20375/1285.3253844	0	0	571.06	1056.18	2466.6	0	136081	43192.1	54100.7	16716.6	15099	22296	1351.59	11937	1775.09	0	286.43	0
300.2612017/1383.562941	4482.03	16298.8	5527.63	3405.57	4598.63	4251.74	33922.7	2901.98	9425.18	3449.96	4400.26	3190.79	0	5402.94	4396.92	2426.38	2242.38	3664.18
300.2634489/1384.7844444	4145.17	4292.2	4397.48	2000.86	1807.93	2024.31	8024.05	1993.25	50568.2	1818.88	1812.54	1491.64	4665.67	6160.49	11620.2	1172.7	545.749	1222.96
300.2895169/1392.4433334	3862.95	6531.74	5663.12	1567.22	1773.62	1922.28	36142.6	2207.63	8126.09	1855.98	1679.38	1370.03	4547.04	10071.8	5090.76	1660.3	2193.45	1703.12
300.2894686/1412.046111	9223.42	14654.1	7933.34	3351.04	3243.06	3060.3	50399.6	3302.12	18562.4	3057.55	2574.87	2618.18	7995.73	12357.6	13170.3	2765.46	2113.43	1844.06
301.1456852/1227.2374998	3018.66	537.333	0	0	0	0	0	0	0	0	0	0	13164.7	6116.54	18634.4	75610.7	113484	116208
301.1544015/1124.8821426	0	0	317.64	372.406	1054.55	403.88	36198.9	8338.62	9976.94	1037.15	3614.72	3029.71	320.063	1755.64	881.945	0	0	335.995
301.1819557/1243.522941	423.372	1675.84	725.568	362.658	870.27	0	3488.31	2847.49	6684.18	1307.03	797.849	1425.33	87291.3	65130.5	89634	1487.38	2636.85	2210.44
301.1820811/1281.0499998	0	1196.25	437.378	0	428.43	0	2311.9	2555.83	3731.53	585.654	429.962	910.585	40348.4	17361.4	61568.9	571.421	2280.5	901.867
301.1821247/1182.627222	1138.56	13997.2	3922.56	697.137	1906.8	473.092	46827.9	24919.9	85548.2	2802	5555.45	6462.2	15441.2	6666.31	33247.6	1113.9	2874.59	1291.32
301.1820999/1195.1200002	0	1099.08	0	0	0	0	928.25	496.825	2097.06	0	0	0	5354.66	7071.73	37634.8	1812.82	2977.03	4900.02
301.2160636/1355.0516664	2928.72	1596.87	11332.1	57631.9	134794	4629.98	42694.5	152602	43620.7	173720	169911	206358	4444.25	40675.8	4771.78	2745.84	5297.79	3152.99
301.216064/1375.17	5570.64	3281.07	10343.8	34339.4	23381.4	1938.3	59892	58381	55155.3	17603.7	10436.3	47484.1	2991.75	20107.1	3477.78	1751.63	4364.42	2571.46
301.2161212/1302.1044444	1209.83	1227.83	5442.34	22496.3	11820.2	960.56	42356	24139.1	30760.6	14200.2	13247.3	24254.8	1769.24	40675.8	3539.03	852.629	1372.7	1597.04
302.2075128/1133.1716664	5685.21	31368.9	22569.7	4944.02	10287.4	3701.36	68619	24777.1	25114.5	18375.6	12108.6	12306.6	2488.85	4166.71	4155.09	29774.2	20167.4	40543.6
302.2193766/1359.8262498	0	0	1886.91	56605.4	26200.1	1073.13	56121.7	1066.57	51588.3	35400.1	34877.4	42279.8	831.543	27222.2	1389.83	630.196	1278.46	384.358
302.3050823/1398.8087502	2043.54	3534.65	1467.38	564.541	718.999	552.197	40273.9	1092.98	7647.97	377.324	0	314.275	2681.71	4773.66	5853.22	320.033	0	624.776
303.1283858/1244.8427778	6582.99	12061.5	3316.43	1400.62	3205.53	692.488	25101.8	20119.8	66044.8	4020.53	7636.1	10772.1	1297.22	1738.84	6699.85	873.956	1602.13	4095.79
303.1701333/1132.1864286	27141	35094.5	35848.2	1352.91	2039.09	0	1241.15	492.524	1156.73	0	0	0	13033.1	27759.2	37623.3	1529.38	2519.13	2338.07
303.1702435/1277.8300002	3584.25	5044.54	22856.6	489.557	453.91	0	11255.3	0	3347.19	0	0	0	6761.71	42124.2	8665.81	1003.84	1494.59	3066.67
303.1701791/1139.0528574	23487.4	44967.8	33469.1	0	504.231	0	24393.8	6454.58	10234.7	0	459.46	0	14634	29692.2	37857.5	1421.96	2541.48	2742.36
303.195365/1194.9231252	744.852	798.067	3690.28	608.421	2232.63	0	42712.3	12036	15300.6	4427.88	3955.25	4716.91	530.374	2162.95	830.1	0	657.217	781.038
303.1976704/1294.4011764	371.949	5547.31	1850.31	801.764	1835.67	0	15642.9	13095.3	35737.6	5815.99	3067.45	6290.93	5346.45	2669.94	24197.4	1735.26	1706.94	2161.72
303.2010913/1386.6833334	21683.9	26589.9	34849.1	70189.2	75636.8	83606.8	122303	127114	114416	98796.8	102402	99601.6	44442.2	53147.7	61895.7	11464.3	15370.9	17596.1
303.216595/1248.4869228	0	0	807.837	4730.57	4464.54	4260.42	1421.73	622.237	694.567	13456.1	5968.19	8573.67	0	0	0	10333.1	3134.14	31412.2
303.2316598/1420.4364708	878.709	1221.76	1028.42	688.235	615.848	515.711	51024.6	614.746	18295.4	654.393	687.761	657.458	958.276	8739.93	1760.14	386.045	0	309.695
303.2340797/1412.5249998	6770.67	63913.7	20422.5	0	0	0	5666.38	0	59994.8	0	0	0	2858.11	8584.39	824.566	734.026	780.085	0
304.1544781/1195.5512502	925.271	474.081	3616.31	0	0	0	0	0	377.211	0	0	0	0	367.977	0	35895.5	53971.3	101000
305.1257282/1287.3344442	9668.14	16207.4	11552.9	2340.27	4314.1	2651.53	30018.5	16621.7	82781.7	11782	14231.4	20234.3	3853.65	4208.74	7738.92	7574.57	14345.5	18962.4
305.1494251/1075.2394446	7862.37	16122.3	49662.3	1511.58	1341.6	941.622	49183.6	12186	38784.9	1847.99	1007.2	1258.21	3836.96	13619.3	9123.33	2667.7	3003.41	3191.79
305.1857681/1153.8976926	77313.8	59054.1	67648.8	0	429.66	0	492.528	301.367	340.814	428.287	359.576	0	0	0	505.907	595.973	700.881	921.451
305.1859567/1284.652857	12558.9	13894.2	38643.8	0	339.635	0	0	0	0	0	0	0	0	0	0	386.78	709.867	1683.71
306.0745544/206.41658334	0	597.806	1050.54	24499	19993.1	18400.9	17297.3	8269.77	33595.7	44298.9	27220.1	24914.2	0	0	427.719	0	0	0
307.0867551/428.27050002	0	234.129	1539.02	1380.37	2948.36	2573.61	12253.2	14469.3	39370.3	312.487	598.185	4960.32	0	0	219.348	0	0	0
307.1651069/1108.3000002	37196.5	30258.8	41376.2	4543.17	5581.72	4250.26	14781.7	6465.25	12404.7	5685.4	5414.85	6078.69	25340.8	47611.1	42618.4	4987.58	6649.09	8379.8
307.1651925/1094.37	40680.2	33250.8	32043.1	4605.98	5075.59	3150.51	13170.7	5710.42	10643.1	6145.7	4120.33	4603.75	29904.2	42556.8	40142.1	6614.42	9227.63	8847.55
307.1903624/1308.0429414	30494.8	9002.42	48638.2	20908.4	12286.1	9624.41	82757	0	81572	11530.6	25646.6	15525.3	7837.36	65232.5	14423.1	5465.14	15363.9	15016.7
308.206693/1230.4466664	10387	76250.1	116638	14503.8	10195.8	4590.91	100377	11910.1	204846	388.84	7506.87	4975.86	2428.67	18065.4	25816.5	14183.8	40450.7	116426
309.1257879/1162.0427274	13751.1	22065.9	22608.3	315.172	356.699	0	20335.5	16818.6	44928.7	0	750.707	981.102	0	0	0	0	0	1460.3
309.1390826/1212.1841664	1191.78	5626.36	3894.67	0	0	0	7852.06	397.751	20008	0	0	0	4096.02	6020.38	47049.3	1294.7	916.853	2771.33
309.1596995/1234.1486664	1279.93	0	1490.38	77210.6	83038.2	53690	981.184	1667.72	5995.76	190730	42423.2	69352.2	0	0	1061.73	34143.2	44337	8740.99
309.1806437/1110.957222	59596.9	39562	34147.1	659.757	1193.94	558.902	1402.59	923.481	678.622	781.476	646.005	741.857	848.76	1506.16	1496.31	2166.78	2123.43	3061.2
309.180663/1115.6366664	45614.6	31369.5	22885.5	700.064	742.695	695.976	1166.9	853.741	1050.85	1325.67	892.106	769.813	393.148	962.672	551.132	0	0	0
309.1918844/1022.5099998	0	0	0	13223.8	10631.6	9817.72	10907.2	3192.65	11147.3	35377.5	24864.6	24524.6	571.062	452.28	607.899	0	0	0
309.2107271/1232.5814286	859.679	7814.04	9000.6	1869.44	634.614	769.784	47078.4	2744.75	19460	0	810.721	0	0	2211.01	3353.45	0	1778.2	9045.25
309.2271254/1249.8611112	42457.5	90254.3	64558.9	43287.3	30287.6	73531.2	20171.2	37015.9	91424.9	90691.5	88550	69710.9	41929.6	129681	51316.7	107305	86466.2	26646.2
310.1469167/1037.5938888	2201.56	1674.54	9437.12	17948.8	17033.2	14414.1	134332	45797.8	56389	31745.1	29259.4	40603.9	3022.34	5434.3	7923.82	50626.4	63246.7	119315
310.1630803/1235.0606664	320.001	0	471.086	15306.3	19562.2	16321.2	1203.45	592.439	1964.39	40579.9	12718.5	17097.4	0	0	292.105	6700.52	8660.09	2336.57
310.2012626/1264.6761114	738.834	419.315	16800.7	23133.2	36793.8	2374.65	23884.7	15602	41452.6	14419.9	8779.07	13256.6	761.356	14522.9	1238.95	1035.07	8900.62	1440.71
310.3101688/1435.9627776	6424.83	5451.72	6445.4	1907.53	934.744	824.265	49164.2	2304.56	7672.29	1149.96	987.765	1803.57	4324.37	20877	41602.2	827.97	826.336	1014
311.1412905/1165.6938888	1509.65	2888.42	2328.63	5416.78	4257.57	5431.03	10177.6	9568.3	33908.6	11199.2	1951.83	1131.93	1169.72	2846.38	26825.3	12796.6	11407.6	64442.3
311.2239456/1339.1627778	11538.3	7089.78	3852.06	6365.4	6877.85	3183.82	19746.9	8501.54	61096.4	12506.2	19731	8543.82	7400.15	2314.01	28290.4	5600.81	7864.79	11749.7
311.2579292/1404.599412	1041.1	3101.06	1390.07	572.997	0	386.006	60120.5	415.635	8126.41	725.515	415.671	601.279	654.064	3166.82	772.729	677.877	670.725	797.661
311.6235702/1252.958235	1836.47	3626.89	4049.63	5568.86	8610.47	4328.79	9132.42	8363.58	22103.8	11280.7	7271.86	12181.7	800.975	0	4930.17	13426.1	26449	43562.8
312.1337212/1301.412222	4326.5	7756.29	4892.14	3117.48	7734.71	3119.01	45189.5	22046.5	103695	27422.4	27683.8	45598	1802.79	1254.68	8620.8	12953	18818.8	31274
312.173311/1366.3416666	107131	97119.2	104044	99131.2	102189	101390	95374.2	95807.7	99570.8	104632	97784.2	99875.5	97887.7	97341.6	96105.2	101647	101736	108513
312.1998393/1178.4499998	5454.88	13960.5	10681.2	0	0	0	53325.4	28824	24556.6	0	0	0	8742.47	34476.8	33496.4	0	0	0
312.2895194/1449.487647	1233.66	3874.87	3471.94	369.81	355.9	700.309	76008.8	343.887	9839.58	533.45	498.642	0	1530.33	9328.04	2952.28	433.724	1422.69	480.345
313.1093699/1176.9111114	239.815	0	0	0	0	0	406.911	0	755.495	0	0	0	12359.4	1659.19	5876.84	12138.7	21051.2	48616.1
313.1094103/1199.8212498	489.29	0	0	263.338	0	0	0	0	0	0	0	0	2026.56	370.905	6490.75	3385.86	6927.36	45551.4
313.1432724/1389.0649998	27783.9	29724.8	28218.8	31872.7	33069.5	31436	24580.4	30372.2	29814.7	31527.5	32395.5	30992.2	26934.1	27493.8	29068.7	24579.4	22143.9	27515.5
313.1546555/1164.7366668	3489.5	6326.65	46267.3	10887.1	8410.87	12120.5	52290.3	19485.5	21244.7	24306.4	3667.95	2733.61	3447.87	6548.39	5186.64	24936.3	19844.8	93189.7
313.1797884/1276.9716666	1128.9	1036.87	6182.51	2802.86	7033.74	1114.13	52862.5	20365.3	24633.1	9726.94	7290.78	9535.06	931.54	9347.25	1815.33	1556.93	2458.77	4238.41
313.1798511/1195.6938888	2762.61	2005.47	7727.11	4949.47	15896.6	2363.95	313092	145875	152031	15008.6	13693.4	20616.8	29019.2	118451	56811.8	1095.15	1859.4	1433.34
313.2118785/1193.5155558	7861.9	21222	54571	0	0	0	73931.1	15495	46742.6	0	0	0	0	8304.69	4532.63	0	0	835.426
313.2396037/1327.242222	2001.85	2198.5	2115.71	34992.8	35469.5	38597.3	23094.8	8875.13	62931.8	48451.7	45361.1	56436.6	2638.6	989.575	4566.65	17900.3	27959.2	13974
313.2735192/1383.4070586	5087.98	15463.2	6340.96	4274.09	4829.82	4777.56	31971.9	3595.63	8840.78	3966.42	4369.15	3575.12	0	5582.22	4827.65	3374.25	2857.09	3531.39
313.2735901/1414.8949998	2347.32	27543.2	3068.76	1176.08	927.926	1215.63	49175.8	739.07	7063.63	1045.71	857.247	972.652	1442.98	6811.7	1978.61	1136.44	1104.71	1074.41
314.1080125/1159.6682352	0	1234.82	1065.9	14576.3	12294.1	6390.05	42260	21261.3	82124.2	71484.8	36807.3	37565.1	323.988	358.291	7806.57	17397.6	24291	40243.8
314.1208/1257.6550002	1968.1	4752.4	6408.37	788.471	1369.37	607.742	50074.4	76848.8	65835.6	1086.64	11186.3	29079.3	0	0	0	0	0	0
314.1347687/1185.9	0	0	0	0	0	0	49213.5	15274	49554.8	1165.12	0	325.148	0	0	0	0	0	0
314.2097829/1104.3472224	2158.58	849.256	4481.52	1970.51	1265.52	2260.03	7190.6	5711.91	22867.4	3931.21	493.617	587.621	2021.42	5332.87	22129.1	9900.01	3170.63	37387
314.2098007/1123.4050002	1831.94	1933.08	2167.25	2147.08	1016.5	1968.64	9791.72	7975.24	29246.2	5288.15	705.586	648.906	1118.17	2660.24	16363.2	11722.3	4562.9	54367.5
314.232555/1275.5288886	13765.1	21183.9	32929.6	3271.41	4729.89	2530.87	69633.5	34918.8	41639.8	4775.4	6412.3	5366.7	11792.2	18753.4	12438	5504.66	5326.58	11290.7
314.2689336/1371.4494444	1778.26	3724.07	1870.19	1111.75	1372.73	1032.85	92596.7	736.32	21638.2	1312.96	1095.29	1132.69	3088.54	3612.45	2506.16	1534.42	1174.4	1666.77
314.6224111/1252.1200002	583.147	1292.45	1938.76	0	560.703	0	56883	22845.8	152991	0	2953.87	7565.23	0	0	0	0	0	0
315.1158591/1161.1766664	1679.07	5068	2033.02	3699.22	4724.95	3273.54	45848.7	13765.3	54431.2	20529.7	14096.6	22647.3	1976.32	1685.64	3039.49	11019.7	15516.4	26541.1
315.1250687/1104.2233332	0	0	0	0	0	0	10445.5	11656.1	16620.1	12860.6	34389.1	6387.86	33045.7	25642.3	79731.1	107385	142502	238549
315.1286191/1255.1221428	4936.75	6842.58	8294.15	914.83	1851.85	968.951	204770	98372.3	565433	2518.68	12723.4	35700.8	0	0	0	0	366.422	707.02
315.1286804/1229.6373336	2223.73	3484.69	3567.27	2509.91	4454.54	1946.95	53868.4	47048	143776	10285	18404.7	30387.4	0	0	0	279.208	652.54	2039.05
315.1953218/1358.7638886	25096.3	8469.16	105826	16113.1	30090.4	5852.38	56126.1	4298.2	55418.4	7949.4	7109.46	9562.28	6567.36	13043.8	7336.39	5891.32	9104.81	8732.06
315.1954981/1229.511111	32444.2	30910.3	94076	9828.2	32774.7	3259.94	203309	103187	42291.5	45910.6	32351	35635.1	10009.3	72975.2	19415.7	4193.98	4866.67	10935.3
315.1954558/1308.6794442	68734.3	96920.8	238768	45792.8	44379.8	11817.9	37383.1	85717	55418.4	159240	196154	42139.1	7391.45	89567.5	14498.5	9538.65	21459.7	15576
315.1977925/1341.2511114	799.673	7080.43	404.726	22430.7	21203.6	1401.68	29419	11928.7	51541.1	11903	20597.9	18882.2	1791.88	560.566	18647.6	605.778	1707.87	4974.24
315.1982439/1376.8505556	900.62	6543.61	920.095	25802.6	38403.4	1386.46	53781.6	17243.3	51171.1	4762.77	3903.03	9454.44	17284.7	4377.82	53836.2	1576.42	1398.36	8161.17
315.2320339/1253.114286	353.815	561.211	0	11975.3	7138.32	12774.6	4664.78	2432.7	1775.08	498.558	1065.53	818.609	13437.8	49914.4	31841.9	0	0	0
315.2527618/1324.4061114	1547.21	1134.54	3399.37	38856.6	37647.5	41304.1	155586	2455.05	38264.7	49774.9	54248.5	61042.7	1553.46	2391.73	1662.81	21170.3	27453.5	9875.31
315.2892603/1413.290769	9301.55	79206.7	19510.2	270.301	0	288.085	49417.6	436.242	29560.6	248.568	0	0	10451.2	85681.5	19620.9	0	355.841	0
315.6301254/1254.813	1645.2	2704.33	4143.88	0	748.964	0	69675.7	29844.7	188936	952.458	4490.96	11369.4	0	0	0	0	0	0
315.6302414/1229.0233332	848.726	1099.3	1351.22	923.456	1851.92	592.556	32521.8	12387.8	43675.8	3163.99	7057.49	7562.11	0	0	0	0	0	0
316.1280899/1104.3366666	0	0	0	0	0	0	1457.38	1893.73	2679	2115.86	5626.93	1154.95	4302.46	4072.94	12408.8	17701.8	22024.9	40405.1
316.1360792/1243.9516668	1750.8	1400.66	2723.61	832.642	1265.83	920.921	80883.4	36260.3	224006	3120.39	8515.53	13463.8	0	0	0	0	0	0
316.1360842/1257.4483332	3444.02	2711.38	4227.06	6533.01	11792.5	6108.97	108930	52422.5	336208	40507.5	51011.9	65036.9	0	0	0	0	0	0
316.1361771/1215.5258334	12169.2	13692.3	16377	33153.5	51389.2	29491.5	230150	130746	529010	136156	172854	65036.9	0	0	0	0	0	0
316.1540578/1168.8341664	0	0	0	26346.4	26533.2	24512.2	540.364	0	1426.02	48362.5	27825.6	22947.3	0	438.984	639.007	628.893	388.828	0
316.1677009/1111.6766664	2349.23	5653.95	4211.07	4430.25	4666.03	2895.24	12864.7	10738.7	43355.1	12284.6	3737.65	2408.24	1953.8	3610.5	6234.06	9271.49	11563.1	11541.1
316.1677204/1135.7061114	2424.52	3007.77	2994.19	8512.9	6092.89	6403.3	13891.8	13387.7	41459.7	16156.9	3178.68	2234.92	1489.03	5324.65	14974.3	16559.4	13810.9	19670.9
316.1987186/1236.3316668	6048.84	5865.27	15920.7	5118.43	19531.7	2305.32	39156.8	74909	94425.4	27558.4	33234.1	35894.6	1668.34	44418.6	5683.04	1059.85	1200.51	2763.64
316.1986894/1300.7294442	7314.98	11694.9	30186.7	7886.26	19921.4	1995.64	41178.9	16791.5	31665.5	32112.9	37267.1	39950.2	1439.8	16726.3	3178.87	1062.53	2504.06	1073.37
316.2117492/1058.9661114	602.893	854.303	1112.03	2976.95	4215.96	12680.9	83165.5	34894.1	50740.4	7285.48	13113.5	10674.5	6866.17	32106.3	63594	1052.43	1575.14	1440.72
316.2269219/1376.5266666	34779.5	10804.4	79866.8	58202	64012.4	3167.94	67301.6	2799.32	81423.3	9770.65	9325.07	15489.2	2081.34	15275.3	2129.38	5513.73	19034.6	14129.3
316.2844467/1387.887222	71575.1	71697.8	71504.6	74504.9	75689.6	75005.7	73668.7	15373	79070.7	73940.5	74654.1	79065.7	64391.1	66829.4	68815.7	68319.4	65219.6	64696.2
316.2843772/1380.0744444	12932	40463.9	13828.7	9533.45	9088.81	9258.97	78904.2	3389.48	25988.8	9122.25	9245.27	9953.49	22330.6	39748.6	16024.2	9802.81	8862.44	10637.1
316.6377856/1211.8866666	3808.1	3802.16	4812.7	9881.57	13355.3	9879.13	81193.9	38162.6	175795	40534	59066.9	61721.4	0	0	0	0	0	0
316.6379089/1256.7658332	931.335	518.949	1200.34	1488.43	2622.69	1569.51	34759.1	17175.8	109161	9624.11	15391.7	20345.6	0	0	0	0	0	0
317.1334877/1211.5991664	896.891	786.212	1516.25	2250.51	2991.36	1528.29	14665.5	6992.06	36042.1	8768.43	11944.6	12752.2	0	0	0	0	0	0
317.1405487/1158.9416664	0	0	0	0	0	0	0	0	0	0	0	0	10667.9	5866.03	15286.9	17587.7	32660.7	37824.6
317.1495141/1162.8005556	756.87	824.885	1805.35	4974.2	8187.39	2463.84	108882	37857.5	101867	12507.1	27678.6	20423.2	3970.67	12696.2	4204.7	1178.57	1650.8	1061.62
317.1517283/1177.956111	51784.7	93193	80328.3	723.192	1026.75	355.724	30261.3	9373.08	41491	389.333	1058.88	585.403	41965.5	58908.9	43336.4	4380.99	6706.52	7458.46
317.1518155/1163.5682352	59247.9	88128.1	86359.6	3877.74	7068.53	915.326	1452.56	1116.44	2108.58	289.624	0	332.161	67963.2	55064	75259.9	9434.35	11582.4	17886.7
317.1768933/1291.627059	0	559.135	364.651	35224.3	28915.3	22978.9	17626.7	6195.28	27113.6	120512	43490	74229.8	921.966	443.485	3504.48	35675.8	64009.4	93083.2
317.176861/1094.2017648	2138.24	12787.1	4948.4	953.094	3058.25	510.936	51027.3	37868.5	100361	5862.2	13505.9	13995.6	667.151	0	10209.5	754.817	1813.41	969.228
317.1979218/1162.2400002	0	1431.62	0	4998.64	5130.74	4593.55	5285.04	5972.52	15326	13601.9	7098.55	7088.03	3931.61	5476.61	14402.5	13605.4	15193.4	57435.8
317.2108765/1373.9133336	2972.88	1389.19	7384.73	29661.1	12202.5	832.554	57206.1	4564.5	48398.5	7236.2	4998.76	16255.8	1805.1	9375.32	1667.99	578.1	1153.87	1404.79
317.2109587/1354.8594444	3927.18	1864.55	46057.1	26545.2	20031.4	2018.14	57797.9	8447.96	36864	10276.5	14292.6	14916	2405.98	15079.1	1932.92	1728.56	4603.2	3406.99
317.2110002/1312.9583334	10481.7	11641.2	44042.2	43674.7	47267.7	3185.25	214042	102216	33891.9	193542	184634	37246.8	3044.1	68999.4	5584.25	3282.67	5876.42	9685.95
317.2109833/1340.0955558	3325.01	1785.77	10929.1	31325.8	20064.7	1514.9	36223	28298.5	39172.3	16102.4	15221.3	20653.1	1635.7	13444	2537.77	2135.22	3975.58	3828.99
317.3048926/1432.5255558	57584.1	51387.1	27718.8	0	0	0	47138.4	310.368	5921.9	0	0	0	3012.76	17691.1	5117.59	0	0	0
318.1811396/1110.9566664	4546.57	10326.2	21082.7	12115.8	13740.9	10484	73076.8	27815	31651.8	38573	11911.5	7491.92	7080	12018.2	9828.05	19310.2	22414.8	26124.3
318.2063129/1259.9130768	6547.84	3197.52	38598.4	897.136	0	592.094	0	2825.65	4099.41	0	0	0	489.527	3460.95	1555.74	1127.48	1754.49	2539.06
318.2141526/1317.7758822	1100.36	830.884	7872.38	9447.7	8773.75	703.658	35246.8	5793.93	33597.3	36044.9	39808.9	50403.1	0	17143.8	666.689	492.379	815.009	910.751
318.300076/1384.3955556	18234.8	24353.8	34729.9	5662.26	4068.39	5230.33	99224.5	813.73	24022.5	4726.09	4119.63	5022.54	44857	38892.3	16105.2	6112.28	4239.26	4323.29
319.1674166/1182.4018752	0	448.079	658.584	954.344	2263.89	0	615.968	437.761	969.988	710.941	472.198	354.722	285956	154508	212932	5193.66	6740.74	13752
319.1903068/1297.3427778	6221.23	4586.47	13424	27924.7	26259.2	22435.1	37732.6	3443.48	28765.9	53802.4	21440.4	33539.8	1358.1	20367.8	5615.73	26150.3	40791.9	26923.1
320.1685313/1163.3440002	29494.1	21579.5	28991.1	1689.56	2902.45	604.68	1343.42	748.755	921.836	0	0	0	23708.4	44627.2	30490.5	3616.35	4422.07	5334.24
320.1685354/1177.3093332	19526.5	27388.3	20349.6	756.314	805.58	0	15907.8	5200.68	16153.1	0	371.798	0	25572.1	44600.5	39183.6	2195.65	3762.51	2785.39
320.170857/1182.45	0	0	0	0	268.444	0	0	0	0	0	0	0	47876.4	22800.4	36087.5	612.714	1149.97	2491.88
321.2059555/1306.5755556	8931.93	5834.93	23189.1	6463.68	9764.15	6976.49	53836.3	678.809	57116.4	8970.69	14348.2	18286.8	2375.97	36740.9	12810.4	2257.99	4296.52	4705.42
321.2059775/1321.0999998	3335.54	777.324	4556.07	4242.38	2776.87	2743.05	41104.7	6679.63	37422.1	4650.73	10493.9	4680.94	5206.86	40546.6	10855.6	1816.55	3722.93	3073.85
322.1180664/1206.3139998	768.656	1888.39	1898.18	0	573.571	0	11298.7	6633.15	55206.8	1153.32	2525.58	6053.07	0	0	0	0	0	0
322.1182009/1244.1075	1254.37	2015.48	3661.78	526.041	1204.26	341.519	66986.1	46530.9	42231.7	833.236	7836.08	26426.4	0	0	0	0	0	0
322.1843414/1181.445	92294.2	56367	73341.7	1111.75	0	0	0	0	0	0	0	0	0	0	357.863	1844.58	2440.77	3626.73
322.2222524/1315.9946664	2663.39	28121.3	51593.2	2872.45	1947.07	1353.95	101871	0	97307.4	0	2832.75	2361.2	0	3052.38	5167.96	5165.17	3625.91	67077.9
322.2739471/1410.3469998	3408.12	10956.8	929.85	0	410.757	0	45539.2	387.253	8546.17	0	0	0	6264.94	58091.9	20653.1	0	0	0
322.6198184/1230.4333332	1843.18	2352.89	3721.42	575.418	1779.3	294.604	94209.3	55953.5	51267.5	1101.12	8485.18	27258.8	0	0	0	0	0	0
323.1257505/1178.0163636	669.977	1193.62	1287.77	613.903	1149.53	0	15720.5	7611.25	38331.2	1550.97	2955.5	4797.09	0	0	0	0	0	0
323.1258965/1163.5483332	1070.41	732.047	1267.41	395.307	940.233	627.641	14935.6	11087.6	40866.3	1479.42	3152.71	5865.92	0	0	0	0	0	0
323.1259944/1229.8016664	7717.36	10308.9	12400.8	2080.16	5376.4	1502.37	113084	58460.9	39019.7	8604.23	16183.8	31777.5	0	0	0	0	0	0
323.1411667/1142.6366664	0	0	0	8587.78	10687.5	0	0	1070.79	0	33167.9	0	11357.7	0	0	0	1904.39	0	0
323.1600638/1073.6927778	26689.3	17504.6	35770.1	4768.25	5310.28	1319.25	12293.1	3292.15	9013.14	1269.4	1939.16	825.69	38788.7	69557.5	54134.9	9183.23	13808.7	18806.1
323.18517/1326.7480002	0	386.152	0	1005.45	0	1819.62	36279.6	0	0	0	3732.3	1145.98	0	10540.7	3757.26	232.312	407.749	0
323.6277023/1238.3110002	1579.47	1567.48	1922.13	314.877	756.343	0	34578.4	17677	114826	0	2910.07	7612.55	0	0	0	0	0	0
324.0241963/1019.7190908	8526.4	0	0	1455.13	2248.18	1069.79	14448.1	9115.23	0	2760.09	4542.33	2846.85	30700.4	0	0	2453.3	0	0
324.1336873/1191.4474998	7421.42	10356.8	10032.1	5962.54	7806.88	3115.37	34020.4	52303.1	301575	14368.2	23960.6	41120.1	0	0	0	0	0	0
324.1337318/1212.6841668	4837.68	8458.29	10027	2677.45	5765.39	1688.87	92969.1	46638.5	215591	13187.2	20847.9	30473.4	0	0	0	0	0	0
324.1337115/1243.2758334	991.377	1273.95	2237.53	1233.21	2304.16	1114.1	35550.7	21311	94930.1	7619.68	8418.13	16085	0	0	0	0	0	0
324.1337789/1200.7866666	2453.62	2808.26	3501.34	1862.38	2331.85	1543.27	53477.5	26312.3	116105	5671.85	10870.9	12835.7	0	0	0	0	0	0
324.2168189/1307.8133334	16177.6	5176.75	25891.6	9659.08	5663.27	5369.55	38796.2	224.867	36827.5	5525.2	12228.6	7576.33	4530.75	27233	7640	3162.78	7061.39	7060.73
324.6353315/1192.5291666	3165.11	3713.09	4469.4	1445.34	3117.24	1181.28	31424.4	15256.2	100738	3935.24	6241.6	12658.3	0	0	0	0	0	0
324.6354421/1200.9574998	992.807	773.548	1207.96	501.132	1016.57	512.856	16502.1	8523.35	36481.6	2131.97	3551.66	5527.45	0	0	0	0	0	0
324.6353836/1212.5108334	1917.47	2668.47	2764.47	1146.37	2057.59	757.141	26225.6	13669.6	73891.5	4571.74	6302.66	9394.61	0	0	0	0	0	0
325.1755481/1071.9499998	71249.7	37453.2	54439.9	1589.51	2013.66	642.773	1336.81	463.947	886.571	887.706	796.727	792.172	278.588	469.154	598.298	4792.32	7687.27	11528.1
325.175643/1081.17375	78498.8	45410.5	63379.1	1865.98	3050.78	702.869	1146.59	0	1073.53	1107.23	702.056	503.249	0	402.298	513.144	5875.73	10907.7	13086.8
325.1756053/1127.5358826	70763.7	42605.4	56748.1	1729.88	1919.64	630.524	2687.14	1564.42	1714.4	0	708.245	531.985	809.039	2760.09	2553.28	3382.68	5092.9	7416.46
326.1889971/1376.1333336	164948	153984	152096	146373	146875	148079	134910	139193	134899	149827	140406	142590	162048	158604	149615	134723	159906	195211
326.253707/1249.7122224	21494.8	43406.8	27644.8	18706.9	13135.8	35141.9	9498.88	16335.6	36579.2	44944.9	37944.1	27220.2	19838.1	58318.9	25297.6	57372.8	43830.9	11942.9
327.1814711/1376.1733332	32915.4	31811.6	31192.1	28179.7	31812.3	29290.5	23886.5	26055.5	27819.9	30212.1	26755.5	23935.2	33825.8	31112.5	30734.8	27200.2	31240.8	40453.3
327.2277233/1241.7053844	3524.94	9054.23	26292	212.454	0	0	39567.8	11909.5	21800.9	0	0	0	1655.92	6763.34	4281.62	449.977	398.633	474.738
328.2253435/1063.613889	2379.72	2294.84	4255.92	1695.68	1087.28	1554.7	8321.31	5423.37	35496.9	4390.57	686.628	581.103	2801.86	6256.28	26578.9	6099.01	2636.29	41296.7
328.2844543/1403.9449998	313.359	2049.68	511.383	262.56	0	208.809	61390.2	379.204	10788.1	273.281	0	0	670.488	4159.82	1739.22	0	0	0
328.3207813/1430.4577776	8028.03	7484.5	8350.84	4392.53	1416.21	1905.14	43589.5	1970.31	11545.5	873.301	911.391	1505.46	6999.62	10771.8	9211.89	1290.69	1566.98	1157.71
329.1042262/1030.777143	0	0	0	0	0	0	0	0	299.36	0	0	0	1903.24	413.405	6417.55	35647.3	45370.9	84118.2
329.1042455/1083.7766664	0	0	0	0	0	0	0	0	0	0	0	0	810.763	320.015	5171.87	73398.4	106373	7404.17
329.1492649/993.8606664	1781.5	2476.91	13061.5	4995.85	4935.73	4596.49	16058.5	5331.42	6629.62	11960.1	2551.48	1408.83	672.186	2065.14	1520.6	10518.3	11274.1	34651.5
329.1745106/1182.1027272	3704.91	0	6875.61	0	2089.19	0	68956.2	16006.1	35966	4655.47	4955.91	6121.92	0	0	0	425.612	671.959	0
329.1747615/1279.6750002	42432.3	17095.9	75256.2	1701.77	2216.05	709.433	5865.14	3003.63	4662.78	1865.86	1673.93	2560.06	626.155	2191.2	1084.4	1155.82	2938.84	1776.85
329.17718/1289.6811114	2109.31	9292.5	2636.36	7101.88	16420.7	1325.23	19832.2	13883.2	34078.3	6143.23	6316.71	8669.04	38763.1	16991.7	84275.5	2919.9	6793.06	4265.92
329.1771859/1219.8233334	696.83	15880.7	2626.97	2954.41	14789.1	1755.02	60627.7	28900.7	108914	22083.9	32327.7	30548.7	6717.68	3900.96	85805.9	4964.82	8225.01	13478.2
329.1771736/1255.597857	0	573.532	0	0	578.913	0	1111.68	465.818	1671.23	432.27	377.458	495.161	14047.3	11290.7	78437	2096.37	2527.53	7593.89
329.1771851/1310.8637502	0	1309.98	350.473	1045.62	1798.52	0	3265.47	1917.96	5362.12	2636.86	2251.86	2679.41	9310.91	7323.51	49725.8	4804.26	8247.56	5573.5
329.2346556/1280.6666664	6463.96	5497.93	4181.4	36307.9	42607.9	24792.2	22785.3	13525.7	31534.2	69791.2	61220.5	52916.8	7035.8	3085.15	33544	26750.1	30789.1	30786.4
329.2681147/1368.488889	1498.06	860.883	3297.94	2259.72	1162.59	2352.63	12693.4	1679.98	52931	4285.92	1698.99	3582.53	1379.21	2169.53	1734.65	7388.1	9682.18	3667.7
330.115715/1197.1408332	3594.47	3154.71	5131.19	670.42	2241.74	325.011	93284.4	69391.7	46812.8	461.797	14475.4	41123.9	0	0	0	0	0	0
330.2046293/1127.5541178	540.162	0	789.558	3163.78	2738.97	3217.81	8608.4	5946.22	24235.2	5619.44	2075.57	1870.91	696.199	1389.72	6974.22	17683.1	8899.07	36829.2
330.2063366/1256.547222	12817	4968.95	43797.5	5792.87	19678.4	2407.57	117078	75627.9	40295.9	25594.5	14839.2	23809.6	5134.78	41490.3	14894.7	3118.91	5504.35	8279.68
330.2064312/1155.021765	577.468	0	3048.2	811.862	2539.58	523.457	41298.2	20032.4	24599.7	5751.69	5206.57	5568.75	1352.93	12705.6	3018.66	364.904	953.621	444.686
330.209504/1365.2994444	39857.3	44677.1	37965.4	42634.8	42796.4	46865.5	35365.3	42373.8	40951.1	41526.9	41672	45408.4	40194.8	39556.9	45934.5	39035.7	37220.2	36939.5
330.2385203/1082.907222	460.04	1190.06	6037.5	1185.22	888.179	1060.67	4390.77	1293.16	9342.89	4383.54	603.055	262.3	828.197	2064.74	1778.36	7849.05	4432.59	43975.4
330.2637694/1338.3488886	13921.5	5227.47	47065.8	13592.3	14929.7	7390.68	90374.6	3624.56	43835.3	25897.3	41933.1	18630.5	25673.1	18088	10651.5	11150.4	17338.6	16917.5
330.3001268/1402.8344442	1268.66	8692.98	3106.62	492.968	342.197	457.653	27033.3	602.026	18945.4	533.728	479.62	340.122	3181.65	61384.5	8032.08	533.735	509.205	392.793
330.6171739/1199.5211112	945.762	1182.93	1753.18	0	935.388	0	28079.8	21697.4	63541.2	0	4338.94	11636.1	0	0	0	0	0	0
331.1198985/1057.5783336	0	0	0	0	0	0	0	0	0	0	0	0	2119.7	745.211	3603.57	22397.8	43268.1	48170.5
331.1902864/1190.7916668	2693.93	2798.38	15285.7	4113.67	18757.4	2229.87	42874.6	190729	202078	51624.9	52331.3	55529	5247.05	86263.1	25219.6	4011.87	4907.55	5719.91
331.1903576/1256.342778	68262.3	15987.8	118566	16928.1	34989.1	7549.11	38562.8	226523	210797	85258.8	43713.1	69416	13817.1	37370	39886.2	8913.6	12699.1	20314.3
331.1904301/1178.5555554	4058.11	3554.2	8049.89	2140.6	4044.41	1171.93	37680.4	16385.4	18091.4	4270.36	2875.89	4704.87	2666.15	14599	7405.58	1120.69	1783.21	2200.37
331.1928872/1272.5016666	3602.04	34137.9	17993.8	41921.9	119293	9659.16	258266	95668.7	478662	185910	206725	207754	112310	111933	361411	13547	50883.9	37153.6
331.1928914/1320.5261112	3202.66	56689.1	7258.5	53068.2	159271	12222.1	143072	185464	251978	185910	124346	135431	107650	59081.8	481512	25167.1	62703.6	43167.7
331.2169819/1379.5300002	41285.9	846.993	0	991.593	1315.22	915.131	0	0	0	0	336.181	0	0	570.59	1146.67	0	0	0
331.2264184/1318.6958826	303.444	290.834	1706.19	13001.4	13214.2	734.805	32007.7	3130.57	36542.9	47325.4	44458	55553.1	487.825	16990.8	641.762	0	594.369	1017.2
331.2502636/1283.211111	443.281	506.607	978.707	13132.5	8267.17	7865.06	4667.09	1449.36	9552.46	11815.5	10448.7	10895.3	915.515	252.424	1852.44	50321.7	33750.5	162341
331.2502823/1300.1016666	292.737	0	0	0	279.311	0	0	0	0	0	0	0	473.406	0	0	46963.8	17042.6	186441
332.1629745/1157.694	3443.65	8911.28	7337.92	0	0	0	13382.2	7829.52	38545.2	436.48	0	0	1490.63	3234.36	13374.1	0	0	0
332.1934357/1095.7300002	782.234	804.093	915.554	1461.76	4925.91	1146.92	43229.8	34135.3	24907.8	3062.07	3655.76	4473.97	12981.3	39971.8	25075.7	0	876.032	0
332.1933648/1191.4328574	0	0	2528.5	747.011	3802.32	594.067	74695.1	36525.4	37832.5	8122.31	9193.68	9688.77	991.421	16960	5028.8	0	976.103	0
332.1935077/1249.6194444	5460.38	2720.28	22692.5	3746.01	11134.3	1690.42	74148.9	44124.8	37368	15038.7	8710.84	12821.8	2581.07	19873.4	6579.05	1513.99	2806.15	4139.63
332.1961941/1237.851111	814.488	27883.4	3914.8	3656.3	12911.5	1217.07	48675.4	32235.7	99651.2	17857.7	18302.7	18092.4	19890	19208.4	59694.4	2254.52	2632.21	6827.53
332.1962307/1299.7041174	0	3746.94	1085.3	7396.23	19896.3	1764.47	18581.1	18139.1	33374.1	33496.3	40726.5	39638.6	21147.6	25584.1	68699.5	2738.33	4033.03	4922.52
332.1962772/1318.217778	769.597	10195.5	1347.85	9803.43	30194.1	2370.6	26448.5	34462.9	48208.6	33496.3	40726.5	39638.6	22839.9	16614.2	97434.7	4699.74	9373.84	6906.08
332.2176785/1128.4366668	975.573	1774.13	8398.99	3429.81	2719.74	3142.59	35208.2	9049.02	9930.56	8121.06	2432.12	2424.99	1309.55	826.47	1217.26	16824.7	8189.62	33966
332.2218959/1317.5355558	113971	49963.2	445908	27331.4	79331.5	7024.48	162871	35005.9	112162	140283	189734	190933	2134.82	57564.3	3990.18	18873	43301.5	31963.4
332.2220201/1235.2956252	36477.7	37146.7	104900	843.655	2116.77	0	3703.04	2316.83	3683.84	1430.62	969.273	1256.12	0	1817.9	532.509	3672.61	4203.45	10658.2
332.3157063/1413.3312498	7461.8	43187.1	11746.9	0	0	0	27501.4	0	16065.6	0	0	0	6455.1	56028	9214.09	0	0	0
333.1333018/1267.3339998	257.171	0	0	59160.9	42784.2	36190.6	9337.8	7170.15	10309.9	55433.2	79233.2	50552.3	634.852	2230.31	663.459	3410.86	4042.92	0
333.1356476/1082.1019998	3184.57	544.339	2235.02	0	0	0	0	0	288.638	0	0	0	24252.5	12016.8	39492	47577.2	91313.9	125485
333.1721331/1234.9127778	729.995	3317.85	1525.8	10876.5	13375.5	11486.9	49500.7	17683.6	37718.9	59917.6	34220	33827.3	73633.2	57128.5	80035.3	16938.6	39769.5	52009.9
333.1721403/1241.1833334	618.472	3035.22	1525.8	10876.5	13375.5	11486.9	49500.7	17683.6	144981	59917.6	34220	33827.3	2106.36	1897.82	5636.35	16938.6	39769.5	112725
333.172103/1253.2788888	263.786	1038.5	541.304	2635.75	3623.73	2356.27	4054.27	2667.05	9110.48	10241.5	6962.82	8124.6	4157.87	2771.04	6935.18	15651	28057.4	77366.4
333.2058758/1316.7316668	3514.28	2871.08	21773.8	10079.7	13742.7	1564.15	46091.3	20489.9	47508.1	19542.5	18718.6	16269.9	1874.12	21732.8	1461.36	1472.75	3407.33	4771.48
333.2059835/1230.4572222	5500.8	5042.76	20685.2	9843.64	14943.6	2280.55	101770	33570.4	59126.3	25010.1	13524.1	19713.4	2648.46	35331.9	11009.3	3472.39	5932.43	8563.14
333.2059513/1281.5383332	6083.77	5470.86	35835.3	13911.4	16940.2	8607.55	42069.7	38308.5	47508.1	43854.5	25693.3	27936.6	1894.64	38780	6912	10499.4	15700.8	15072.7
333.205964/1193.3861112	1894.49	1964.9	7263.55	3976.27	8713.25	2953.7	113148	38817.8	62525.6	19081.5	14193.1	21092.6	1256.54	22634.1	6483.52	2295.76	3052.08	3984.71
333.206003/1213.8022224	3774.99	3219.79	10776.8	3739.91	6758.71	1700.9	129879	49024.1	60669.1	20053	14996.5	17550.4	1906.89	27594.6	8829.39	2797.08	3698.99	5668.38
333.2086436/1318.6583334	523.48	12248.8	744.682	18973.4	17681.9	955.038	35157	20461.9	46309.2	39038.5	36546.5	49544.7	1214.56	1010.73	9206.59	1138.47	2251.58	2684.63
333.2254219/1300.75875	4872.32	10341	23827.1	2842.03	9529.31	865.832	18126.1	6179.87	11382.5	25093.5	36408.4	36124	0	3796.22	600.816	506.067	1652.37	0
334.1761584/1157.5464288	2774.84	5176.76	12249.2	657.986	491.499	0	36615.3	11379.2	19653.8	0	872.797	1187.52	5209.09	13112.5	9488.08	0	584.613	0
334.2375124/1332.7644444	7320.66	5130.55	56526.5	5796.04	5722	1397.99	41115.4	19075.6	22254.9	12328.5	12391.7	9149.08	1469.28	10230.4	1105.78	16491.2	57484.2	38852.8
334.2378989/1264.6372224	686.921	684.801	2979.29	1327.33	1791.91	380.506	33762.3	17767.6	19178.7	7000.62	4944.7	7882.81	1144.46	11908.1	2914.08	313.018	441.155	660.798
334.3314529/1432.3129998	54251.9	48502.4	26785.4	429.168	0	0	42571.7	217.536	5757.83	0	0	0	2821.54	16444.4	6165.99	0	0	0
335.1489182/1081.3275	8726.31	4385.66	12867	0	0	0	0	0	0	0	0	0	1369.01	0	533.623	15447.8	28747	37067.8
335.1680908/1103.8033332	3794.39	2892.82	7757.64	0	0	0	0	0	0	0	0	0	0	0	0	15101.2	21756.8	34665.2
335.2215364/1316.0916666	4729.42	3920.86	24029.6	34164.4	21549	2044.41	38167.3	11240	41225.9	12595.7	11342.1	20760.7	3577.68	19191.6	2621.39	2250.13	3682.75	5057.35
335.2241194/1361.2166664	1138.05	5782.79	1329.26	22407.6	22112	1311.31	41222.3	24157.4	56886.8	13922.6	13874.8	24652.6	951.454	1159.81	12799.2	805.017	612.848	2070.33
335.2579247/1349.205294	563.565	270.134	1022.94	62673.9	28734.4	42946.3	5971.53	926.842	7907.67	10460.6	20203.9	18604.1	37980.4	59449.3	22389	431.659	0	1062.19
336.1916182/1075.2005556	2338.06	3983.63	10111.4	2014.1	810.868	1450.25	7971.09	2938.32	3489.48	2368.84	777.531	507.394	2159.57	1562.77	2670.84	7312.78	2293.14	50133.2
336.2530797/1361.2177776	2066.47	1903.45	18645.5	35648.5	31881.1	1666.53	68457.6	33964.6	51184.3	21788.2	17789.1	37093	1461.78	18339.7	1742.08	1593.08	4227.11	2111.82
336.2532154/1294.8227778	816.897	671.474	9114.71	29693.8	23517.8	1062.88	99926.1	33010.3	35413.6	12113.3	11420.9	17305.1	1959.65	10851.9	2922.5	1103.24	1634.77	1525.32
336.2894016/1404.7116666	2500.35	1214.07	6482.04	497.804	550.736	645.701	63425.9	345947	316929	48435.4	54202.6	69826.3	363.6	4615.76	1197.87	596.053	668.905	614.638
337.1546762/1262.220714	0	0	0	17221.3	25827.5	38484.2	1512.2	376.439	5142.38	13071.3	5522.31	28807.1	0	1005.94	2396.88	1801.52	822.839	552.994
337.2927433/1395.1000002	635.473	300.055	1526.34	0	0	0	178115	71425.7	64622.4	9126.6	11278.5	14698.2	0	0	0	0	0	0
338.3415595/1457.3444442	214150	171183	251398	52273.3	40674.1	26390.3	58773.8	83593.8	260067	32547.4	26725.5	34261	150736	496512	779828	28438.5	32962.2	35874.2
339.1548147/985.698	0	0	624.469	43124.4	37803	50735.9	36213	29826.6	29338.7	73617.9	59471.9	45619.6	317.647	1204.49	2006.09	6699.13	3382.83	308.154
339.1573768/1117.1784618	0	0	569.614	13129.2	8087.17	9870.23	12293.4	5896.81	25939.8	30635.3	12606.4	8928.84	0	0	0	24648.6	27664.7	77361.3
339.2319571/1275.8461536	0	0	0	459.398	725.515	633.976	50109.5	20992.1	24819	2138.63	4240.72	2822.97	1531.88	2308.23	1572.63	0	220.027	0
339.3449436/1457.9272224	45607.2	34178.7	53833.5	10422.5	8650.36	5815.96	476987	18195.5	57233.2	7004.1	5505.17	7137.53	30407.9	110670	176808	5937.11	7252.01	7659.2
340.1736485/1240.2546156	0	0	0	19497.6	21283.2	14735.9	1192.7	883.694	1525.36	42947.9	16173	17124.2	0	394.35	575.385	743.156	370.299	0
340.2046144/1384.898889	79675.9	79546.2	73024.3	90339.4	89358	94431.4	88663.8	92211.4	96322.5	97068.5	93978.6	92120.6	83274.6	88096.4	85720.3	58398.3	70154.8	68523.3
340.2115794/1324.878	317.575	0	451.808	2969.16	3610.34	3391.36	53003.1	596.475	43191.8	7566	8214.9	5265.9	1591.65	33463.8	11435.5	0	0	366.143
340.3482475/1458.1516668	4462.77	0	0	0	1101.68	624.929	41682.6	0	5435.45	0	678.119	0	3757.44	11171.6	17620.5	517.051	677.142	1060.93
341.2475552/1292.6055558	10122	7207.63	7930.04	8780.59	16891.5	6384.57	114224	39725.4	47678	12813.6	56577.6	44317.3	42953.7	111318	79859.9	2844.47	1509.63	10831.9
342.2507824/1322.8309092	0	0	0	2277.42	4717.49	2503.14	58443.4	0	42475.8	3409.88	17528.2	8938.66	7157.62	13179.3	4153.78	0	0	0
342.2638677/1176.2022222	4449.53	5610.93	38348.3	714.008	812.182	1045.31	9762.7	1717.88	6322.29	1613.08	1824.72	935.028	2042.22	7759.21	5161.43	2055	3358.9	3830.85
342.2638762/1250.8461114	9571.33	62458.8	41621.3	970.716	773.744	1447.31	7111.42	1271.78	4413.05	2184.92	1786.87	1386.6	968.28	4961.56	2488.75	2820.71	2456.3	5845.83
343.1565018/1158.4816668	730.501	5734.96	2265.56	422.187	1516.55	293.715	9506.7	8511.75	20235.9	1104.28	1617.26	2637.93	76325.8	37629	192311	6804.52	22155.8	7174.03
343.2139367/1213.4094444	979.086	3360.41	1945.16	8342.26	7920.56	4980.56	9753.29	7194.54	23821.3	15834.4	9066.35	9756.72	5419.67	6343.44	17207	11610.5	15031.5	38764.9
343.2139952/1182.3205554	728.645	2417.97	2083.35	14681	16743.8	11508.9	14754.3	9615.98	27743.3	41208.9	22506.7	24388.7	2488.84	3573.28	9245.71	22288.4	25086.9	36178.7
343.2953576/1356.7511112	43311.2	45667.3	52185.2	48536.3	47292.5	54500.1	23360.2	40147.5	45698.4	40984.6	37919.5	44438.6	40916.2	43399.5	44805.5	43055.9	38429.5	37276.4
344.227823/1077.8944446	59087.8	65360.8	26405.8	43193.3	27290.8	28373.9	48583.9	40338.4	41160.1	30219.6	32133.6	36009.2	29076.1	33074.6	32812.2	29594.3	85123.8	29928
344.2543691/1133.4111114	13197.7	29465	85746.2	7573.79	5087.04	6982.67	45853.2	33648.8	46316.3	19614.9	3329.94	2219.44	15471.8	42724.9	31011.6	23938.2	10929.7	115008
344.2793138/1376.2605558	16002.3	8587.32	51530.5	3887.9	1963.13	1837.78	13338	1430.88	70565.9	6305.9	4776.8	3389.96	15400.7	24147.2	8759.79	5581.04	9170.71	14017.6
345.172148/1186.5716664	7972.52	46144.5	19285.4	1983.34	5682.75	808.689	40167.3	38317.2	74219.7	4364.69	5454.16	5773	30424.7	22703.7	146071	4090.74	10224	3073.8
345.1722031/1153.5111114	3307.91	49576.8	11331.9	3348.73	15834	1578.73	174022	110026	354133	33142.2	38615	53487.3	111950	51275.9	226480	4561.48	13721.4	5001.33
345.1721547/1245.57	2414.17	18303.5	5595.09	2604.29	8536.62	1129.07	95368.1	69381.7	227840	47078.7	24072.6	41177	137822	49445.2	35148.4	6882.04	12117.7	17790.6
345.1721861/1136.616111	8350.68	35150.1	30021.1	3348.73	15834	2091.7	189208	110026	370558	35611.6	41082.7	53487.3	11636.6	10799.6	25217.7	2101.58	4111.93	3771.26
345.1807904/1182.4211112	100869	128278	233565	2959.01	2585.78	4152.01	272321	31304.6	107099	4273.95	3801.13	2794.86	33593.2	32739.7	95381.6	2693.45	2930.44	1465.18
345.1807823/1163.0283336	26798.9	30390.8	51578.7	491.334	590.143	627.135	42052.8	31331.5	33589.1	898.935	646.49	664.889	10687.8	32739.7	28221	794.091	800.808	774.747
345.2296482/1236.4333332	470.855	1216.34	1384.17	23125.4	33516.9	25148.9	7437.21	9251.67	14675.1	104359	59907.9	81289.8	1552.88	1666.96	5432.69	81780.6	26653.3	38848.3
345.336294/1454.670909	83299	55201.9	44355.9	0	0	0	119700	1529.92	16382.4	0	0	0	6708.18	43579.7	15102.3	0	340.426	237.364
346.1754659/1245.1061112	421.195	1782	929.673	435.523	1666.47	430.969	16038.6	11800.4	43278.1	8070.43	4442.51	6569.3	22133.1	17034.1	31212.3	575.492	1379.34	1648.81
346.1757414/1153.0916664	573.574	8389.65	2483.84	876.698	2901.9	436.121	36566.9	18499.8	69268.7	6251.91	7327.64	9733.98	19837.3	9171.59	41139.8	750.097	2611.79	733.94
346.1760203/1055.0205558	822.441	1541.31	14654	8694.83	7956.89	9131.93	13254.1	12946.7	18404.7	6189.5	9855	7547.92	23907.1	40575.4	36187.1	3875.4	4514.68	3336.38
346.1842244/1192.6844442	15584.4	17771.1	33857.5	0	0	0	34074.6	20391.6	20841.9	0	0	0	5038.68	18713	16145.1	0	0	0
346.2328851/1240.9099998	0	0	289.875	3515.29	5316.32	4099.66	1117.78	1002.92	2167.98	15933.8	7506.73	12511.4	0	0	707.58	12643.6	4733.64	60908.3
347.11509/1096.7392308	0	2648.47	1901.16	31554.8	35793.6	24469.3	15182.9	13512.7	24855.2	52137.7	33448.8	40823.1	0	0	0	876.237	506.459	0
347.1853104/1223.2844442	13021.1	9448.62	33036.8	3878.84	6079.5	2678.85	36966.7	24112.6	24902.7	7549.99	5666.76	7301.14	1733.98	17890.1	5348	6157.89	9512.15	12972.8
347.1852968/1272.7566666	1292.83	903.629	4381.48	5927.7	11456.1	1464.04	47902.7	25549.5	27725	6561.86	5985	9716.21	2264.26	13970.8	5267.3	939.357	1792.79	1472.01
347.1854049/1137.5292306	2351.07	1623.26	7132.82	1149.6	3138.14	0	43650	13168.3	16504.1	3310.17	5127.03	5420.65	0	0	0	1353.91	1843.54	0
347.1877272/1099.7166666	15379	69450.5	20113.6	2362.84	5405.19	1989.2	23749.9	23526.4	33284.6	3628.74	3762.53	3061.48	40190.8	51803.8	82870.5	1925.76	2367.94	2069.03
347.1878187/1096.3755558	77884.8	243871	170638	9713.51	34178.8	7849.37	158651	189171	289774	22613.3	25123.9	24463.4	40190.8	36944.7	82870.5	4857.72	7218.24	3530.07
347.1878459/1198.3416666	51192.6	231440	116446	8030.23	32828.2	4588.55	230593	239574	437891	46983.9	44252.4	35459.8	119782	86179.8	211345	3619.58	6507.56	5916.94
347.1878111/1164.5944446	16479.1	197842	57779.7	10047.2	45157.8	4254.91	40456.5	35191.1	35181	95706.8	82837.7	45688.8	4432.41	4071.91	37319.4	7852.48	13011.6	10388.1
347.1878323/1277.8666668	5591.65	52299.3	13638	12921.2	51099.3	6160.21	148445	38571	51467.3	81064.4	58074.8	72275.2	7197.31	5592.8	61998.5	17763.1	36778.8	52622.3
347.1878891/1247.0388888	49310.5	39948.8	135765	65377.3	196567	25107	54211.2	43368.6	954702	253188	152680	229693	108312	41863.2	64124.2	42660.9	65484	96397
347.2428686/1235.5294446	1086.11	617.657	3060.36	17143.5	28871.7	17646.4	14588.8	9599.95	8038.5	77688	50039.3	67468	1214.5	1561.96	2705.32	59281.8	19137.6	30629.6
348.1438773/992.232	306.329	569.911	1579.16	0	0	0	423.546	0	0	0	0	0	0	0	0	27643.8	39990.4	64376.5
348.14396/1029.6587502	1758.41	595.139	5975.04	0	0	0	0	0	283.238	0	0	0	222.404	0	0	33918.7	37820.3	65083.2
348.1910146/1095.8827776	14775.5	45373.1	32168.6	2080.07	6504.01	2021.49	29486.9	34806.9	56705.4	3943.25	4860.72	4891.77	5939.58	7108.83	5464.9	1206.15	1476.68	586.63
348.1911341/1249.5655554	8267.58	63682.6	22755.7	9942.55	35768.9	4829.59	90986.7	101511	184349	48143.4	27419.4	42603.2	18346.8	7709.33	68802.8	6499.19	12341.7	16336.1
348.1912036/1200.3144444	9850.37	43279.8	19313.5	1515.29	5434.09	873.044	42202.6	45069.6	84305.5	5247.17	5197.41	6352.8	19958.6	14576.2	41578	658.595	952.526	1138.46
348.1911702/1153.5186666	1772.36	13008.8	5608.85	870.589	4455.66	644.166	49089.9	36282.3	91188.1	12073.6	10382.5	10989.4	0	0	7972.41	656.008	939.073	0
348.1912642/1156.923846	3328.22	34355.1	9701	1944.03	8329.94	1417.22	75912.3	56372.8	157134	15779.9	13801.7	18816.6	0	0	0	0	2277.85	0
348.2169995/1236.1194444	49661	36469.4	93168.3	12544.2	41713.9	6024.01	233779	161396	142385	57063.7	33565	48609.7	13522.9	55335.9	27085.1	6325.9	9701.15	13149.8
348.2169545/1309.9894446	133772	144792	488007	2313.75	5619.42	662.368	21253.1	1095.8	10641.8	17446.7	8911.08	15918	844.731	4236.31	852.633	35881.1	61022.4	42763.6
348.2172708/1156.47	1004.55	0	4909	2422.71	7644.2	748.242	145484	61882.4	73228	14959.8	17195.1	16590.2	3590.28	34749	9282.04	1129.12	2471.28	1479.35
348.2246793/1236.8833332	0	0	0	1711.38	1815.78	2191.71	7149.36	2914.45	3930.81	1235.09	1173.97	0	26987.5	37786.6	52972	0	268.153	0
348.2531586/1217.4611112	0	0	0	0	0	0	34178.9	10579.1	16382.5	2031.26	1516.09	3255.84	1176.79	1683.58	1000.12	0	0	0
348.2744064/1279.7538888	6885.77	3521.06	32097.6	27624.7	32912.7	20160.7	25446.2	9854.25	18959.7	50110	44999.9	38143.2	7014.79	6070.31	4739.69	18480.1	25913.3	13621.6
349.1670891/1163.8111764	0	602.948	334.097	926.751	1433.14	893.078	3162.86	1292.91	9569.21	5422.08	3516.2	3635.51	508.806	603.009	2275.94	13304.5	19726.8	54962.6
349.1671417/1184.0166666	0	0	0	339.642	1022.9	623.196	1407.94	674.703	4011.06	1799	2342.26	2295.3	478.508	468.792	2669.74	27450.9	26208.7	88960.5
349.1806429/1375.1216664	26506.9	29401	18400.7	30776.9	33778.9	34505.1	16040.7	6981.86	24619.1	31931.7	30159.5	32142	29884.6	29616.4	32691.2	15182.7	15829.1	8905.39
349.2009515/1220.7227778	10977	8530.63	32723.3	4921.27	8033.1	2406.53	38394.1	28559.5	39800.1	7450.26	5751.44	7980	2018.43	22541	7050.43	5070.83	6568.1	10739.1
349.2009939/1157.9416668	4412.91	4867.33	11596.3	2047.61	4550.04	1283.16	44519.5	22664.7	32905.8	7105.34	5989.74	6663.38	2627.04	15006.5	5699.43	2688.63	3551.28	4409.87
349.2035158/1251.368889	3298.7	39665.1	10317.9	6500.49	14616.6	2897.54	54752.1	45487.5	41762.3	29790.2	14557.5	35312.7	34130.4	20583.6	42458.8	7998.24	14254.7	19632.7
349.2035133/1169.6033334	5693.38	45906.8	15475.1	2328.66	5810.96	1360.24	67003.9	34887.4	129097	18439.8	14445	15040.8	7924.49	6240.57	27945.9	2179.77	3697.49	5343.97
349.2034946/1225.5855558	3298.7	40403.8	10317.9	3246.29	8037.87	1003.93	72345	69589.4	111138	27389	14557.5	23550.1	4617.26	3862.83	14304.4	1846.72	2605.16	4143.59
349.2035548/1301.3044446	6864.82	59024	13398.4	14952.1	29604.4	2021.7	126361	113946	41812.6	45161.5	24423.8	55775.7	31594.7	12742.3	106965	4608.53	9663.35	9602.75
350.2068058/1299.5055558	1379.74	9186.15	2803.38	2707.11	4441.48	389.634	23514.4	22184.8	46171.2	8067.32	4392.29	9073.51	5857.85	1838.63	18984.8	448.989	1418.14	1657.15
350.2324905/1321.4955558	75992.9	34248.3	261935	12970.9	32783	3851.55	81493.5	10770	53490.3	45427	55818.8	41412.5	1736.86	32675.8	2289.41	12644.8	28507.9	22686.1
350.2325007/1300.5655554	77037.3	157620	234924	39958.8	99117.5	7925.71	198321	66076.7	138716	289269	446219	454042	2252.37	40905.8	5148.23	6195.55	18487.4	11258.9
350.2689097/1250.769231	0	0	0	2253.29	1628.55	2044.06	35556.7	14694.3	19229.4	3519.98	3685.97	4976.72	38155.5	29187	23352	0	292.424	0
351.1827716/1213.8058824	0	1026.76	563.6	4410.55	5533.97	3511.45	6186.9	4636.09	13202.9	11503.7	6129.12	7722.73	1488.34	1138.02	7515.09	10706	12673.4	31363.7
351.2025414/1009.1149998	694.527	2936.39	16180.9	0	0	0	33018.6	7542.79	17791.5	0	0	0	0	1318.42	372.701	0	0	0
351.2166417/1264.71	11655.1	9155.66	48584.8	4103.92	8293.3	2117.09	65091.8	33175.5	37902.8	10698.4	8268.66	13490.3	1879.42	16019.9	5289.09	3119.82	5381.56	8386.08
351.2191111/1270.3144446	825.526	4350.72	1330.87	3974.85	6327.72	1242.34	14884.2	10968.3	32688.4	8784.35	5351.34	6359.07	6933.55	6020.27	23068.8	3124.33	3523.41	6172.34
351.2191255/1298.4044442	1029.03	5661.15	2007.22	4340.71	6457.06	1273.36	16227.1	13447.7	35985.8	8541.58	6923.78	6457.41	6013.9	4983.08	23389.9	2717.71	4413.66	5928.51
351.2191739/1186.9911114	2169.84	22370.6	7305.01	2190.81	6435.95	868.377	67834	40733.1	114903	18000.7	22095.8	16196.6	10462	7433.14	33601.3	1440.88	1846.32	4042.09
351.2191679/1118.5444446	1901.03	21056.3	6284.39	1474.91	5873.33	674.929	49023.8	29107.4	88284.2	15674.1	12690.1	11177.8	8070.13	7058.27	30985.8	1955.12	2578.97	4128.4
351.2192205/1244.1188886	793.918	6626.13	2031.49	2481.37	5284.83	1303.17	20009.2	11703.9	36254.6	8573.71	5018.9	6922.78	4349.14	4902.03	20972.2	1473.31	2398.73	4602.1
351.2191586/1285.2522222	823.22	7218.69	2499.58	5709.54	10488	2518.86	20345.5	13010.6	49637.8	11455.2	8504.59	9312.27	5819.63	3784.35	22131.4	5248.4	8352.2	13283.2
351.219338/1306.1493336	781.645	5344.04	1190.82	4311.32	6806.95	1561.25	18388.1	0	31522.5	8544.64	0	6620.31	1896.68	2095.21	10317.4	5640.75	7089.17	0
351.2192942/1315.497222	854.206	6976.07	1565.57	8422.25	11161.7	1732.85	23459.1	21680.3	43871.5	32207.2	12655.2	21998	3132.42	1880.61	13863.2	2652.01	4644.46	13563.7
351.236002/1301.1162498	4380.27	10828.9	20014.5	5913.04	17000.1	1879.11	41898.6	12597.8	27803.8	55582.5	89677.3	92497	0	8071.63	0	1225.57	3680.89	1346.14
352.2120565/1223.9755554	41667	34848.7	37502.1	1078.2	2214.54	787.341	5503.52	4769.42	4478.05	2036.24	1778.18	1482.77	767.991	1833.17	1064.65	1799.82	2147.1	3767.31
352.2480647/1374.2544444	1642.75	596.405	4087.36	68864	13816.8	700.161	50720.9	1473.16	53040.8	13130.8	4856.84	31890.9	465.764	4018.05	1312	702.9	945.773	1531.09
352.284573/1349.0538888	2035.81	671.63	6038.5	314458	138939	197264	35790.6	3414.36	40110.3	48449.3	99213.4	107684	194845	295929	114232	1086.98	946.667	3694.82
352.3209324/1404.8325	2702	2434.39	3568.35	620.058	560.981	524.653	37963	455.17	3474.75	684.359	585.167	710.804	2000.49	5562.39	9966.9	409.989	0	0
353.1703974/757.8925002	0	0	0	92880.1	67519.7	48343.2	331081	207225	253165	55071	36050.1	51351.3	56906	135436	228321	0	0	0
353.246775/1319.151765	541.022	997.302	3993.71	1491.63	2646.97	1809.72	42879.7	8419.56	17770.7	8435.95	19768.7	2874.17	6901.12	22235.2	5094.72	0	886.171	583.797
353.2469923/1310.9494446	4651.31	5992.25	6808.77	2476.22	745.065	3914.56	32087.2	685.307	32438.5	49170.6	42423.3	12802.2	4061.75	9934.04	3098.9	1777.03	1357.83	1804.29
353.2878866/1349.2906248	463.053	0	1499.12	68234.1	28353.3	40281.3	6711.33	885.259	8808	10652.6	18653.5	20414.5	38122.3	64840	24197.5	0	259.228	938.042
354.2638304/1290.4611114	830.996	573.008	3109.59	4156.61	8993.86	1102.3	151939	58215.6	87840.6	22897.4	20681.2	33448.7	6602.33	30455	8277.83	1382.76	2175.93	2127.96
355.1237115/1234.1777778	7357.53	83681.8	15942.8	5930.26	21750.8	2030.83	374854	398186	887498	81138	69919.7	102758	7381.6	5812.22	66591.8	1484.99	2429.96	2171.16
355.1538239/1307.6650002	0	0	0	38174.8	0	0	23314.6	0	0	0	0	0	0	0	0	0	0	0
355.1653525/1154.4276924	0	0	0	42561	55129.4	45445.8	9756.77	6174.21	12747.5	120009	68441.1	67730.1	0	1525.61	720.255	2289.53	723.645	0
355.2379244/1332.7305558	31491.9	30059.8	27047.9	30508.4	28332.5	28117.8	27852.3	35629.6	27693.7	28895.7	25868.7	27446.1	67260.6	29285.8	32293.2	18708.2	21609.5	20564
355.2627318/1350.72	1240.85	1289.02	2889.14	42288.8	24400.1	43637.5	213142	57130.9	208482	213765	314298	257646	18585.4	34150.7	12376.5	5594.88	3963.7	2179.4
355.2630573/1316.7155556	163347	254742	237886	29682.7	34153.3	52909.1	252154	103138	234219	177737	222255	117636	111725	246348	30009.4	21179.1	30949.2	109911
355.2882448/1351.9900002	35813.3	36288.9	29237.2	24548.3	25265.9	25656.6	26623.9	0	21403.4	29214.9	20178.9	24219.5	21581.1	17783.7	27943.7	18923.7	26303.6	28417.2
355.3680734/1458.0049998	8567.47	6618.06	9387.51	1838.42	1664.21	1336.77	82461.2	3131.43	9283.4	1637.47	1082.77	1329.92	5969.05	18057.7	31499.4	1172.85	1740.74	1525.13
356.1270638/1233.1375002	1279.34	7301.98	2512.55	940.421	3531.18	369.141	63655.1	60737.4	148996	10924.5	10151.3	13908.6	1449.37	1230.82	9157.43	0	0	497.129
356.2178582/1093.4211114	7218.09	8102.02	36277.7	2204.39	1739.77	1332.61	7052.23	13233.7	15543.4	3034.57	2170.81	1767.88	1213.69	6007.1	6497.65	1397.88	1848.62	716.445
356.2570089/1183.8340002	1074.07	2439.85	1773.66	495.922	0	925.124	6077	4897.73	21663.1	2420.53	0	0	647.704	1855.7	8408.82	5278.5	2033.25	34210
356.2664151/1311.8255556	159141	167979	122659	7632.55	7506.17	12244.2	89942.2	25037.6	57789.5	45482.2	56384.9	34451.6	30938	38225.4	38736.6	24992	21810.3	88026.2
356.2664211/1350.4394118	394.019	517.503	599.689	11060.3	5942.59	9641.53	46819.9	0	48759.6	53019.9	81849	62270.9	4333.37	8454.47	2971.3	1343.99	1133.48	674.036
357.1358449/1225.7599998	0	39531.1	248.451	167511	7690.98	1006.45	12873.9	6620.91	10143.1	27598	9991.5	4938	0	0	10461.7	285.88	0	0
357.2422327/1276.0246152	0	0	760.891	501.262	707.194	407.718	36588.1	16358.5	22125.7	2232.91	2752.39	1870.88	1223.14	2422.81	1945.42	0	0	0
357.2787857/1361.0305554	56635.4	20846.7	36445.6	4978.17	2878.84	3085.79	30423.1	3666.18	21605.6	14304.8	8432.23	8713.18	4936.24	4727.09	852.633	45368.4	36393.8	35838.3
358.2010574/1366.8922224	105121	145013	95436	130529	136088	156773	37779.4	1032.63	75413.9	108782	124611	116330	166309	128114	144157	121858	131196	104735
358.2409278/1383.6366666	52743.1	60079.2	53558.3	52952.8	56787.2	56060.1	39061.7	52207.5	50909.6	55228.8	57054.7	54644.6	50205.2	45294.9	49667.2	55314	52711.3	53485.7
358.2587314/1095.3955554	26725.1	49239.9	84356.4	475.27	516.313	860.27	12080.6	2330.89	7556.1	1243.67	2266.73	1212.51	2431.48	5584.68	6080.9	6416.93	3953.5	7407.34
358.2587628/1143.5088888	15413	36885.9	32146	486.485	752.411	938.701	6669.53	1713.93	3874.3	851.119	1628.11	976.807	1783.67	3635.5	2488.56	3459.72	2356.88	4449.89
358.2698017/1175.2900002	1826.67	5014.16	7001.95	871.291	599.255	1543.53	34089.8	7495.05	9030.54	1930.98	683.331	451.311	1953.83	6556.18	4646.8	2184.57	1943.5	8359.44
359.1490153/1225.7413332	487.762	0	27798.9	349385	18334.6	2854.12	21410.9	31153.4	49621.7	75399.5	25864.3	13596.9	0	155711	1391.51	699.396	302.448	0
359.1914842/1313.522778	3412.98	5440	3315.42	4202.35	6749.09	5800.17	6122.85	2468.29	19075.7	3139.47	3374.84	3800.11	136207	89186.2	163499	53354.1	37738.2	659747
359.2044058/1366.38	21172.2	26773.6	18239.1	26474.6	24970.2	30180.4	7434.79	0	15423.3	22040.6	23402.8	23609.8	35518.9	25315.7	28888.6	35605	28418.1	22597.9
359.2288581/1127.7672222	394.97	971.468	3296.91	1461.32	2087.18	1072.97	36642.5	10483.4	8859.9	5966.01	2101.5	2655.1	369.645	867.3	1121.18	6368.96	4539.42	14884.2
359.2580778/1303.1899998	37553.5	24745.8	34318.7	20367	38494.8	19202.8	33850.3	31718.7	371400	28592.2	144136	85516.9	65782.2	126711	31960.9	1465.46	1441.22	3193.47
360.1916163/1096.4458824	29270.9	28570.8	46228.5	1538.18	1454.36	1155.74	19308.9	7151.6	13503.1	1333.4	1969.21	1211.83	17506.8	18873.1	22452.7	1255.9	1315.82	0
360.1950781/1314.5544444	1075.54	901.436	505.753	481.345	1172.74	737.656	1320.99	678.206	4490.21	854.981	1058.86	631.987	21263.7	13459.7	23550.4	8342.83	20985.1	112035
360.2612046/1263.4623078	0	0	454.357	1178.86	1657.28	918.869	36517.6	18598.5	21762.9	683.465	1104.19	1617.04	23676.8	59471.2	43699	0	0	0
360.261211/1305.9266664	2050.59	1396.73	5238.36	4432.82	10329.8	4310.88	37913.6	49191.4	80260	6557.72	31620.5	20612.9	14609.5	31439.8	7923.99	328.737	291.066	719.939
360.2743423/1312.7829414	5566.57	6176.47	34171.7	687.023	909.552	609.309	5308.32	474.24	4487.2	853.603	0	1866.78	1077.57	1906.04	1512.39	4018.12	1967.29	6470.85
360.3234422/1458.0416664	7157.76	7796.41	9607.37	1840.65	1528.8	1230.45	80881.1	2488.64	9977.99	1165.83	1199.67	2099.28	5255.25	21233.5	37016.8	1008.25	1368.1	1126.5
360.347037/1413.3	12577.5	76828.1	17757.3	0	388.735	0	23033.4	510.192	19355.6	388.68	0	0	13987.2	77414.5	18883.8	287.617	0	0
361.2246314/1128.9855558	1108.78	2199.06	3409.97	9754.38	6350.48	6679.03	12293	6663.75	37711.2	9596.17	8993.12	8421.25	1326.02	1383.5	3590.23	16373.6	20627.5	30008
361.2247815/1136.9200002	1266.97	2287.72	3213.03	17226.9	13074.4	11525.3	22387.3	14695.5	32467.5	35400.2	18200.6	19521.1	1556.5	1727.54	6569.41	26623.3	29881.6	63588.9
361.2585156/1307.876154	1227.39	0	27766	1448.77	573.875	1930.23	37350.6	0	9132.13	4601.17	1290.13	4234.68	0	0	0	20143.6	5643.14	59056.6
362.1962918/1157.8676472	92962.2	50834.9	169354	455.432	1476.62	0	12278	7387.95	11530.4	1252.97	1749.64	3249.13	1192.99	6727.6	2453.67	6531.54	21762.5	6136.06
362.2899026/1337.3641176	9346.84	7355.91	56042.6	2714.72	2048.61	2726.58	42079.3	0	35500.4	3720.98	2654.9	2068.18	6467.5	10837.8	5308.32	6679.69	7588.81	5788.81
362.3627042/1454.4727272	110150	70507.2	56253.2	445.488	0	0	159649	1826.23	23215.5	0	0	0	9857.77	59396.8	20898.2	0	280.74	0
363.1828909/1085.9123532	1131.43	1628.39	1983.51	221.638	1080.35	276.563	17759.7	11516.8	35342.9	2510.37	4009.21	3724.09	1249.94	700.746	6048.67	321.821	0	652.682
363.1829308/1118.9233332	4921.54	14833.8	9523.73	898.282	3018.41	582.972	25322.8	19509.1	44935.6	3908.84	4367.05	4875.89	7462.67	4851.73	28955.9	3139.59	4401.69	4391.94
363.1829308/1138.7800002	1767.67	9606.55	4862.61	9577.96	10832	8123.92	25231	17464.2	49701.5	18906	10276.4	12867.5	3439.29	2672.96	9584.87	10830	11622.1	21105.7
363.199546/1157.558889	17338	10275.5	33131.4	0	0	0	2066.57	1638.71	1940.01	0	0	0	0	1227.92	0	1478.72	3722.66	0
363.2193255/1226.7499998	237.844	570.708	311.296	0	0	0	1680.11	1300.13	2514.32	0	359.563	397.998	4257.35	3970.31	49676.6	1223.18	1215.11	3765.76
363.3660202/1454.2900002	22064.9	0	0	0	0	0	34474.1	0	0	0	0	0	0	0	0	0	0	0
364.152968/1044.8945454	23539.1	11693.1	34074.7	413.148	463.601	0	23339.6	18801.7	44360.5	445.771	934.825	905.686	0	0	0	0	0	0
364.1867676/1136.2266666	95073.2	153804	224573	1181.55	1633.08	1229.94	296423	171794	212732	1407.76	1136.43	1838.06	47600.5	174113	160923	785.05	1157.63	862.27
364.2118318/1155.6394446	118215	64611.5	259595	3705.23	13081	1948.82	50984.8	84682.4	121114	20873.8	34170.9	36950.6	3045.45	37488.7	11600.4	5903.4	18868.5	6821.94
364.2118539/1238.3777778	271949	37836.2	268265	3147.31	9669.31	1612.22	38632.4	66139.9	83303.4	34964.1	19682.1	34717	3260.15	21935.8	6056.5	5999.64	10309.9	13591.3
364.2228656/1123.9733334	5354.96	10274.2	17806.7	6609.29	4249.11	6248.2	37915.2	9508.77	10409.6	9492.25	2190.62	1762.83	5085.47	8804.77	7878.36	11399.7	7578.84	34842.1
364.2482442/1236.5986668	615.791	1117.69	1508.27	1625.38	1254.55	1191.74	3263.38	1985.3	2065.03	527.781	822.334	0	19758	26354.1	38125.2	0	418.071	0
364.3572067/1452.0580002	7703.51	25412.6	6605	0	0	0	33650.2	1834.18	14125.5	560.263	0	0	9114.9	23333.4	21455.9	0	0	0
365.1897871/1135.8400002	16572.8	26564.7	38660.3	0	0	0	48564.2	25282.1	34145.7	0	0	0	6978.97	29206.6	27058.5	0	0	0
365.1983473/1116.8755554	2133.1	11175.2	6317.32	537.654	2424.56	612.465	21083.2	17821.7	36808.9	5420.23	3384.15	5745.78	16830.9	11560.6	25747.4	1529.28	2541.14	4011.92
365.198338/1226.115	1968.02	12634.9	5613.19	4393.42	5873.65	1481.51	22989.3	17137.7	41758.8	10267.9	4982.45	7099.11	8448.46	6669.74	20511.5	5085.25	9416.48	31205.3
365.19836/1243.9388886	1845.39	6250.4	3456.58	5006	9887.48	1686.58	21061	19480.5	43341.4	8538.75	4472.04	6459.47	6778.58	5476.54	22118.9	3027.56	4257.7	10556.6
365.2151431/1182.0199998	23073.8	12558.2	53936	0	0	0	10338	5983.21	4947.59	0	0	2293.02	379.984	3285.18	1274.65	1269.01	3512.88	1176.5
365.2152282/1253.772222	44511.1	22307.7	65931.7	794.604	2008.68	421.01	33839.1	13787.5	15595.3	5780.58	4711.55	6308.65	722.489	5204.23	1354.03	804.754	2037.39	1282.3
365.2346709/1282.8311112	1631.75	5068.49	2019.6	527.474	1397.38	739.693	2194.61	1703.73	3942.38	1455.89	1056.05	1589.12	20636.3	26641	62550.8	4329.47	6047.53	7840.38
366.1547811/1097.0653332	0	0	0	86569	90766.5	67983.4	75988.8	50302.1	49657.9	134805	87213.1	108293	390.23	7015	4534.52	1567.96	1237.99	647.722
366.1657058/1045.910769	0	0	0	1002.26	867.447	615.355	50414.4	26133.6	32248.5	747.403	1511.39	1793.93	34218.3	40565.5	47299.7	0	444.042	0
366.2274331/1096.836111	28660.9	32851.1	51847.3	1904.86	4173.04	1659.43	27523.9	28511.7	22472	2778.71	3736.25	3771.97	13476.9	37398.6	23438.2	1781.44	1586.57	1501.11
366.2275187/1278.5244444	6660.47	2245.88	45333.6	11137.1	34536.4	4993.58	260621	90383.7	103933	45383.7	31804.7	44785.2	5415.32	34371.8	9602.04	8682.07	15672.6	21957.5
366.2275687/1173.5466666	40978.2	27902.1	71170.4	7001.62	31316.3	3755.72	38929.8	37713.9	36921.3	53783.6	52291.4	62421.6	14279.7	32090.6	40483.8	4158.1	8551.62	6322.01
366.2275781/1252.3422222	108435	49264.3	33883.1	68560	218134	33427	34948.9	775184	690798	292652	165154	260996	60619.2	30845.1	153886	39334.3	54705.6	88562.8
366.3728577/1471.5933336	9146.53	19712.2	9374.69	940.858	583.85	0	36789.9	2708.7	16225.8	806.867	0	0	9400.9	22486	23623.5	673.057	519.882	276.47
367.1523655/1037.6721426	676.346	1458.07	2446.35	20320.7	14191.4	15618.3	35264.6	23872.1	85754.6	27067.4	26100.8	21414.1	0	0	0	603.351	263.515	0
367.1862059/1027.0399998	0	0	253.893	30932.4	35065.5	60570.1	3435.41	4043.1	3215.69	77974.9	36817.9	19822.4	501.286	3136.48	3411.91	2917.98	1622.34	574.14
367.2139808/1213.748889	1964.11	13815.4	6580.69	5176.22	7838.42	2364.11	22586.5	24782.1	43253.6	9955.11	6101.25	7958.19	7822.27	5983.28	27077.4	3494.92	4986.5	10712.3
367.2140189/1253.0483334	2695.65	13345.9	5963.45	6619.98	8509.46	4211.41	27813.5	24374	60962.5	19860.9	10565.4	13599	8364.44	5839.71	20529	6696.12	10269.2	25647.1
367.230772/1156.9831248	374.707	0	1880.91	1206.33	5334.22	0	62839.6	36181.5	47775.6	9749.21	10576.7	12345.3	2269.18	23382.5	8406.72	879.585	1712.83	958.873
367.2308621/1249.467222	18762.5	10072.5	77658.7	12931.5	44523.9	6813.04	272119	165852	145321	61179.7	31750.5	53775.4	11295.6	87319.5	27537.9	7743.52	9631.48	15537.5
367.3181254/1454.6433336	44848.1	30852.6	24312.7	0	0	0	52424.5	955.534	8960.19	0	0	0	3588.85	24872.3	9066.86	0	0	0
368.2430301/1313.9883336	10183.4	9381.32	32099.3	8245.64	9747.52	1353.76	60042.3	23139.6	43433.2	15581.9	10303	17771.8	2619.53	16156.2	2306.1	3327.51	5157.05	11352
368.2431785/1291.928889	43632	25309.1	40531.2	16089.4	29645.7	3186.07	31149	74753.4	123946	42650.4	29533.4	60229.4	7213.01	34015.4	12959.1	4815.12	9720.13	9549.88
369.113884/1097.7883332	5775.9	13738.9	19431.7	1431.88	2325.68	0	0	0	563.712	0	0	0	36194.7	44590.3	45303.1	2332.43	4197.53	2937.63
369.2468779/1299.8027778	6783.65	4467.8	21489.4	3125.28	5485.18	624.682	40007.9	14356.7	22796.2	7924.98	5683.72	10257.4	1253.24	9049.09	2789.91	887.593	2148.39	1593.72
369.3514353/1431.5227776	4085.1	4729.98	15223.1	776.341	998.765	842.484	364223	4231.15	93301.8	1160.31	1343.33	732.046	3412.15	22528.1	27487.9	891.252	1106.06	891.618
370.1690042/1037.8821426	0	0	461.82	32971.3	32358.1	35227.3	34701.2	32995.6	36246.5	48894	48074.2	42917.5	1275.86	3316.95	4454.11	925.407	0	0
370.2336258/1168.7680002	3014.3	3501.12	46299	0	0	0	7250.32	2703.87	6216.23	0	0	0	1961.26	3932.94	3588.39	0	780.559	0
370.2585932/1304.5644444	6314.75	3474.35	19233.7	5179.35	7448.43	2551.67	47690.3	5760.48	38925.1	12879.2	11452.7	15117.2	1761.55	12580.6	2824.97	5702.04	7876.05	15082.6
370.2587272/1322.0783334	9313.56	5688.19	37508	10499.2	18353.1	2376.01	45834	36049.1	53650.2	24927.7	22252.9	14883.1	4429.65	36904.3	3210.81	2798.5	5220.76	7176
370.2588348/1217.2788888	5400.05	6683.77	17511.8	5502.65	9287.88	4366.5	33592.7	51328.1	70594.1	22390.9	25340.5	26602.1	2927.21	24565.8	7238.57	6642.22	7557.26	9743.84
371.1184099/1154.0805558	560.214	3845.01	1540.55	838.516	1287.67	268.301	21672.5	11304.9	62020.7	2746.26	2038.76	2874.05	2999.57	3029.77	10760	720.689	702.507	1154.66
371.2578345/1313.5566666	15171.9	12893	35278.2	5908.91	8053.01	4940.79	91659.7	17895.2	52738.3	32701.7	46542.8	40543.9	22040.9	38075.4	10626.1	4247.8	2815.23	5830.79
371.2578104/1311.1294446	15171.9	12893	34793.9	5908.91	8053.01	4940.79	35371.3	17895.2	52738.3	33526.6	88008.7	33502	22040.9	57207.2	10626.1	4247.8	2815.23	5830.79
371.2579236/1256.6561112	54111.5	52416.1	20906.3	3296.44	4611.73	2080.62	21630.1	14108.1	10679.6	4408.92	8547.05	5885.43	16542.6	33582.6	20915	989.69	1626.95	1241.1
371.2928641/1372.3978572	2630.93	4814.71	9283.11	758.546	845.43	745.552	7371.41	4323.75	44422.4	406.508	745.998	1841.01	760.821	1338.94	0	0	0	0
371.3155238/1425.5605554	36254.6	35429.7	37637.1	32646.6	31900.5	32794.9	37042.6	38269.9	38604.6	32959.1	40546.9	34783.1	34620.2	34798.2	35868.3	32549.7	33919.6	33788.4
371.3155526/1427.0033334	33478	35463	37694.6	42194.1	33626.9	40090.5	37042.6	38269.9	38604.6	32020.3	40546.9	40651.8	33662.8	34044	34281.7	32549.7	31562.5	32992.5
371.3265669/1385.571111	67614.7	70311.6	74292.7	76253	82174.6	81345.7	52308.3	12856.4	67744.3	76030.2	80367	81330.4	59659.2	56593.3	64497.2	68153	59425.1	64317.9
372.7219086/1074.8878572	734.235	1077.11	45905.7	0	0	654.436	3209.58	1494.3	1968.74	556.09	0	0	714.922	939.482	1463.96	3749.28	1529.57	60137.6
373.0734151/1178.447778	5724.78	15147.4	12186.8	0	0	0	15285.2	7781.89	38645.5	0	0	0	14437.9	7543.53	13042.6	0	0	0
373.1305954/1115.3659998	0	0	382.666	2206.54	2327.34	2825.66	8690.99	4707.43	16159.4	55505.4	11126.1	36605.3	0	0	0	0	0	0
373.1706255/1267.7350002	2969.09	7929.7	9566.33	1582.33	3396.05	2555.93	44278.4	34504.5	145327	14201.5	8272	10766.5	2975.12	2254.61	9873.42	1453.01	2983.04	7876.8
373.2071237/1349.288889	1573.47	5895.91	2557.73	1699.01	1654.79	2523.07	2995.36	478.966	3601.14	739.647	1161.13	971.311	26644.5	23567.2	41573.8	29530.1	80995.9	181997
373.2445242/1101.315	1087.86	1958.19	36206.3	3740.43	3182.12	4413.97	36979.8	17420.4	16174.9	9732.96	2799.4	1831.96	1416.92	2454.97	2263.07	14298.5	8496.07	45943.6
373.2592095/1240.8366666	48621.8	30606.4	52740.3	1110.3	1177.88	937.031	53160.5	37258.1	37454.5	2400.58	1277.45	1737	25585.6	46235.6	49216.8	1734.99	1762.49	3425.74
373.2736884/1323.7616664	35600.6	50756.9	33457.3	151659	48148.2	250825	1.74764e+06	597577	1.20012e+06	891070	1.06522e+06	722666	38911.2	1.30076e+06	505771	42059.8	38725.5	1.24544e+06
373.2736876/1268.3916666	94464.1	14849.4	9037.62	5009.84	6578.42	2676.37	61088.9	34281.6	40539.3	10677.9	8809.02	12926.2	55093.2	62904.9	44473.5	636.048	1117.52	661.717
373.2806515/996.1759998	541.466	1736.44	10233.4	1790.03	2404.82	958.916	31836.2	7370.13	9374.73	5069.64	1973.29	1285.67	1613.78	2775.4	2294.89	4386.14	3093.9	15689.3
373.2807371/1018.1572224	436.08	828.315	9466.6	1618.95	559.944	1545.41	34455.4	6896.01	8319.43	2834.09	877.966	403.143	669.926	1663.51	1708.87	3947.79	2544.54	23708.3
373.3217256/1443.8644446	75213.6	79729.4	71137.4	79330.8	77761.8	74989.3	83115.7	88751.2	72197.1	82221.3	80966.5	82262.4	68201.6	78893.6	77718.2	67663.5	67740.9	68726.7
374.1632216/1233.9400002	6042.72	5175.54	30408.7	4276.35	15408.1	1632.62	330567	226572	182670	42742.5	49240.8	62362.9	5466.4	39099.3	11081.7	806.608	1745.3	1100.77
374.2283376/1009.9944444	686.111	1291.52	9286.14	3627.9	2042.6	4323	37946.5	15585.7	13171	9296.65	2647.75	2128.11	3127.67	4189.68	5016.39	10612.7	4719.14	21186.7
374.2771098/1314.7000002	654002	644938	395848	35623.9	33213.1	61062.7	377112	92575.9	40602.6	204607	260916	35984.1	136660	319854	35681.2	95430	84828.7	303570
375.1439903/1115.4345456	0	0	0	1811.36	1648.92	2955.11	14380.9	5585.98	10519.6	53042.8	12054.6	39028.6	0	403.256	351.13	0	0	0
375.1463581/1158.8227272	0	774.772	0	6477.9	8532.14	2678.85	5567.17	4197.57	9122.92	43708.2	35593	20613.8	277.174	0	0	0	0	0
375.1465368/1141.3300002	0	43496.5	1838.34	46769.4	49190.2	18928	11128.7	4900.46	21127.4	46049.1	35593	20613.8	304.333	0	978.065	823.969	1610.74	1552.7
375.1667361/1235.1178572	967.134	705.463	4034.2	581.756	2454.87	0	55901.2	39356.1	24451	4688.32	7611.9	9139.7	447.414	5831.06	1632.55	0	0	0
375.1861411/1277.5294446	2000.5	3506.37	3102.77	2718.36	4434.41	3612.01	53190.8	42348.7	33619.6	20972.6	12811.3	13831.9	2535.04	1728.36	5248.59	6690.8	11520.5	29306.7
375.1862039/1288.2094446	6313.53	13945.6	8381.05	11555.3	15035.9	13277.8	165670	98408.6	677820	73242.8	58026.9	66234	2491.99	906.573	3016.58	5621.9	10283.5	11313.6
375.2529712/1261.7844444	1350.65	742.248	2940.61	1507.77	2145.96	1213.57	88734.5	39333.8	54517.7	4690.12	8256.12	5507.99	3674.67	14486.9	6159.61	402.965	547.13	573.758
375.2803786/1315.662222	68555.7	77244.2	48807.5	4438.42	4278.51	7067.14	46129.8	11361	31811.8	24798.2	31056.2	20854.4	17457.8	35924.5	4537.33	10368.5	8649.91	32907.1
375.2899178/1378.7394444	18435	11997.7	14461.8	13413.2	1917.88	4892.74	14283.8	5725.66	14013.9	4272.37	3983.98	9835.62	1530.71	6370.79	2627.71	25017	51526.6	34130.3
376.1754824/1225.814706	598.003	0	95004.1	1.05146e+06	68725.3	9221.68	66634	99376.6	164361	250454	72612.6	42827.9	316.852	492446	4004.5	2311.97	879.448	792.296
376.2634418/1406.5715382	6235.08	18076.2	6615.13	361.721	461.752	0	26993.5	0	13730.3	754.529	401.477	534.103	39824.9	19575.6	16342.2	0	0	0
377.1455205/1113.9938886	9241.73	7133	34489.4	2015.97	2156.22	952.674	24500.4	4644.51	11337.6	4767.87	3041.91	3251.56	3382.55	10351.7	9378.73	10471.6	8013.47	16108
377.1789113/1225.314	1729.64	475.903	16610.7	221753	12177.4	1904.98	8161.17	15604.1	32225	47412.4	13321.8	8341.75	0	101151	676.799	691.973	0	0
377.1960398/1176.2777778	816.699	686.685	1011.27	1623.36	2580.28	3684.24	17289.3	6958.94	13660.3	3625.17	5250.32	4829.31	8291.7	46797.8	18594.9	330.991	386.69	596.019
377.1986025/1178.753889	71542	297074	109056	2718.95	6245.8	9170.88	45715.1	24476.3	82996.5	6244.54	7000.38	5243.56	696.498	339.531	1030.92	356.968	326.815	463.658
377.2686022/1274.5433334	13631.6	8369.4	40064.4	2570.06	4491.3	3416.43	41443.4	33998.7	74648.9	2451.18	4361.66	4163.32	26262.4	39179.2	44183.4	675.653	1470.58	1332.67
378.201697/1178.6366664	12446.1	56042	19624	645.218	1416.72	2109.98	8218.21	3932.27	15747.2	1134.74	2067.02	1189.32	0	0	0	0	0	0
378.2390223/1165.5250002	3264.95	6420.72	12258.7	3300.12	1527.41	4526.86	14660	3185.55	5591.53	4341.34	0	0	2389.76	3843.69	4053.21	9559.36	3654.23	56892.1
379.0984207/1192.7860002	3542.16	12216.8	7415.47	0	234.428	1081.19	19762.7	10643.8	70876.5	0	478.922	518.906	0	0	0	0	0	0
379.161549/1113.8800002	9455.51	7427.46	34323.8	2563.98	3709.83	1146.9	24698	5175	12210.5	6056.44	5187.01	3878.06	2799.41	9049.31	9620.3	9859.44	7343.45	19589.4
379.1686442/1226.3560002	0	0	0	17022.9	30678.7	21705.4	33258.5	4080.2	19318	46915.5	39054.7	28369.6	928.236	3226.2	2846.65	8427.7	8583.64	349.741
379.211692/1178.9288886	788.452	779.326	707.836	4274.61	12558.9	15370.6	109876	39718.2	60650.4	13069.2	13304.1	12573.2	93126.3	327802	136395	464.039	713.853	864.53
379.2488293/1196.3783334	26575.3	37321.2	9892.87	25675.8	10713.6	12646.4	11334.4	18946.6	21666	6021.85	10108.9	19300.1	14957.6	20982.4	12345.4	9919.92	50243.3	10931.3
379.2953835/1330.7781252	911.66	0	4552.09	43970	38122.6	38830.2	32191.4	0	28225.9	56767	44464.4	37404.3	1185.63	1762.45	2793.43	37952.7	41195.6	57945.3
379.2953734/1343.7052944	991.392	0	3651.17	35225.6	31415.4	31298	31299.9	9246.71	22658.5	44383.4	36465.3	34368.1	1005.5	1840.41	2206.98	31980.3	32788.1	42222.6
380.1839458/1137.2149998	8605.36	37528.6	32662	0	295.638	0	69177.2	41543.2	148613	659.2	351.016	508.805	19619.9	31699.1	84641.3	0	469.411	0
380.2067515/1094.1416664	1769.26	961.675	8085.27	920.869	2416.48	575.961	51939.4	24919.2	37544.3	4744.15	8842.22	10480.2	1620.01	10820.4	4931.78	921.798	1521.75	1332.21
380.2793884/1374.264	701.859	0	1314.05	38110.6	8561.67	393.438	9350.18	607.291	16475.8	5805.09	2101.1	17167.2	621.915	3093.08	1132.37	0	558.962	0
381.0775731/1036.2216666	3564.9	6117.42	10019.4	313.13	783.603	890.393	23442.6	11853.4	54791.6	796.28	1931.96	1124.29	0	0	0	0	0	0
381.0775562/1055.108889	3626.94	10050.3	8943.87	507.779	839.63	730.464	24900.1	9260.62	80906.5	1242.62	2331.43	1515.63	2930.43	5953.94	12590.8	339.982	571.765	608.057
381.1141325/1121.85	1460.38	3564.53	2297.28	1772.32	3458.15	886.636	80028.2	23080.5	182940	6566.99	11816.8	9147.54	0	0	575.597	0	0	297.024
381.1932492/1096.2244446	809.805	1663.74	1892.93	10494.7	8262.93	6803.37	23846.6	8614.45	71845.5	27449.9	10691.5	12756.9	1044.63	887.656	2732.04	2230.91	2882.34	1347.08
381.2293777/1141.4449998	3144.3	4841.86	4622.72	328.821	1723.2	0	3941.16	2317.67	9724.45	0	422.823	342.849	5900.66	5087.29	52336.4	1100.28	1169.69	1862.39
381.2298186/1199.9744442	4863.46	13149.9	11562.5	831.808	1219.02	1719	3960.17	2734.23	7836.25	1573.08	1318.4	1821.41	105097	117852	108529	8119.77	8768.04	17147.1
381.2298635/1217.1788886	116790	90356	35679.3	6556.41	5081.6	5522.78	12354.6	10873.5	28867.4	1573.08	1318.4	1821.41	105097	117852	35775.7	8119.77	8768.04	17147.1
382.2332039/1237.7775	23000.8	28555.1	42756.3	1384.21	1043.03	1257.6	0	0	930.11	0	0	0	0	0	422.812	0	0	0
382.2447408/1131.3266664	0	2235.15	5632.73	0	0	0	32999.4	0	11575.5	7730.16	2713.8	2351.65	0	5787.63	0	0	0	16316.6
382.2588052/1325.1016668	705.853	752.493	2006.6	21798.4	34710.8	20514.8	244225	4223.14	108790	51846.2	53403.1	35981.3	7398.59	28085.6	30765.7	372.49	529.199	739.301
382.2587594/1152.398889	3213.13	3198.83	5265.89	2873.93	3686.29	1975.64	53677.8	38623.2	32797.5	2111.69	4663.71	4552.87	28126.2	37150.5	41970.5	258.254	529.022	614.666
383.1270714/1122.39	0	0	0	1799.5	3182.74	485.213	28082.7	5347.8	37948.3	3276.24	6494.12	4855.36	1497.81	3999.95	1963.79	0	0	0
383.1297526/1133.1813336	32946.6	66508.4	83716.2	3384.42	4465.96	793.384	1126.15	648.657	1623.06	0	0	0	60353.6	91576.7	114812	3866.73	6524.09	8878.03
383.1297966/1138.9300002	27230.1	69738.2	88427.6	653.216	733.772	355.846	44662.7	17603.3	87100.2	0	575.307	427.423	51276.2	105260	126140	2736.32	7144.39	8000.36
383.1993612/1169.3844444	0	0	0	11015.6	15793.4	16166.4	6136.58	2571.87	9305.47	35090.9	14741.7	24166	0	0	0	0	0	0
383.3994471/1457.9283336	57063.2	49617.9	58163.3	11563.5	9444.51	7248.01	197496	14811.2	41167	7277.59	6549.9	8031.94	38396.6	120575	187826	9780.08	10350.6	9469.63
384.2380566/1222.9133334	13345	10538.6	27198.8	6604.36	10720.1	1919.88	33587.2	46583.9	37849.3	7647.6	4906.65	8553.82	2856.59	17480.9	7920.8	3314.65	6407.94	6247.88
384.2380892/1237.3164708	7408.7	9444.52	22817.3	3065.6	7356.36	1671.76	45138.7	23196.1	27050.7	7344.54	4727.76	7536.5	0	15775.1	5499.54	2161.33	2634.25	4504.78
384.2744989/1178.9143752	2868.12	2698.12	2967.93	8539.5	4221.16	8504.61	19639	5695.7	11011.5	8004.46	6288.25	8804.35	40270.4	51799.8	82328.8	0	633.482	0
384.2744607/1334.9523528	606.377	538.815	4770.73	7812.14	15673.7	8745.65	46121.2	0	28294.7	16708.4	38765.5	23909.3	7807.11	16589.6	10356.9	1091.82	933.677	1966.31
384.2955305/1285.3961112	28502.1	30970.9	74749.6	28935.3	22472	62185.7	6194.22	19386.4	35048.6	46361.2	46021.3	51874.4	30846.1	54138.8	37465.1	62207.2	39042.4	33276
384.4028286/1458.2688888	13648.5	10574.3	13447.9	2613.32	2835.8	1670.69	49898.9	3312.04	10118.1	2281.76	1246.91	2689.27	9020.41	27346	45974.4	2515.33	2002.3	2215.55
385.1427642/1135.8427776	60449.7	103850	71584.9	2282.15	3763.68	716.52	45835.1	12980.3	20871.7	615.076	723.08	335.286	32583.6	61240.3	88910.7	2031.68	4770.7	3612.23
385.1455923/1150.9999998	0	0	342.447	533.36	759.031	0	301.381	339.302	579.155	0	277.734	0	188899	143942	33631.4	955.862	1299.79	2157.91
385.2778392/1226.984706	1415.93	1318.86	1678.95	1506.25	834.401	1247.36	2538.84	1813.53	1775.48	992.466	496.175	778.388	36451.9	26920.3	47042.4	0	331.612	599.515
385.346319/1565.9654544	938.261	725.583	1188.02	0	0	0	38622.6	489.997	3350.72	300.592	202.705	0	1137.74	1923.34	4209.32	0	0	0
386.2157173/1170.1543752	752.545	762.052	0	52085.1	60741.1	63892	18120.1	6434.76	21405	103601	60299.6	85303.5	788.487	1042.94	2423.6	5973.68	5789.49	0
386.2536757/1253.5533336	12879.5	10492.5	33262.5	5539.97	8708.53	2632.87	37774.1	48790.7	49172.9	9944.54	7461.61	10226.8	5435.89	42957.2	15799.5	3489.71	5819.21	7210.76
386.2536799/1227.3522222	12879.5	12193.7	40521.6	7961.38	13074.5	2984.92	102123	52175.9	49172.9	17974.9	10433.6	13376.4	6472.12	37875.8	15799.5	4421.59	5819.21	7682.69
386.2537181/1213.157778	12219.1	12193.7	40521.6	7961.38	13074.5	2984.92	92303.5	39346.7	47119.4	17974.9	10433.6	13376.4	6472.12	29924	14272.7	4421.59	5549.69	7682.69
386.2899263/1352.7094446	837.826	510.926	1456.55	11025.1	14906.7	7345.69	50614.5	1782.42	26176.6	20048.6	25741.6	24295.3	25636.7	32256.1	26222.4	454.49	962.646	809.175
387.1099714/1072.5383334	0	0	286.955	2733.66	3310.53	985.483	10906	5700.74	35334.7	17576.4	3290.38	7765.75	0	0	0	0	779.425	411.553
387.2888718/1363.2433332	45998.2	131190	63140.9	0	0	0	1589.54	0	1096.06	273.127	582.093	0	349.914	611.412	0	1993.6	1382.35	4714.84
387.3213306/1383.9022224	3108.85	3592.54	1969.28	1215.25	1243.5	1405.66	44491.8	1081.4	11875.9	988.744	1160.33	1412.51	6680.41	20514.8	18040.6	773.484	824.131	1279.04
388.1904877/1319.9620002	692.414	6021.29	784.035	0	0	0	26109.1	2501.82	50333.2	1909.71	672.917	839.645	946.552	581.452	5626.65	440.635	740.729	1502.89
388.2539469/1103.8955556	65846	73058.8	29877.9	57972.2	24430.9	28632.9	61976.3	47598.7	54437.9	26507.5	31476.9	43291.9	30452.3	34844.9	27190.2	27264.5	106745	26893.2
389.2020145/1320.5211114	1169.09	8541.19	1042.19	437.263	406.533	605.837	36586.9	2492.85	79250.9	4363.81	2114.73	2878.07	1787.32	1666.89	14944	4226.17	7730.2	22246.1
389.2684386/1328.9633334	9558.48	2980.88	14843	483.632	633.683	937.942	6718.33	37432.3	3098.97	2585.3	3750.91	3009.26	1227.07	2658.84	2110.34	69848	72339.7	42845.1
389.2685471/1309.0033332	121054	37315.5	34286.8	8590.67	13989	11180.6	114407	35111.6	33709.3	97125.5	130279	50290.2	40064.6	92792.5	20411.7	69848	72339.7	51035
389.2713972/1364.6535714	2135.01	1268.26	1131.38	0	0	0	1427.8	499.537	4245.31	549.956	0	350.848	11009.8	7169.27	21895.9	114612	103081	197905
390.2746362/1365.0733332	465.903	0	505.641	0	0	0	0	0	1025.35	0	0	0	3336.03	2353.62	2771.52	25683.2	20169.5	42917.3
390.3001777/1315.59	94568	96407.9	46992.2	5398.48	5343.58	9057.04	51333.4	7152.63	44321.8	36443.4	36814.4	26413.8	20728.2	48144.3	5195.54	11114.7	9647.37	44339
390.3939316/1483.5739998	45488	29712.1	33608.7	0	0	0	145901	1354.04	23471.2	0	0	0	6684.75	51009.6	15251.1	0	300.918	0
391.1814346/1252.9605558	1318.52	5058.21	4323.46	3577.76	6897.55	2824.33	13269.2	17790.8	41290.7	27350.4	12040.4	15813.1	1047.86	915.604	4577.07	6160.98	12740.2	24351.3
391.181405/1265.5783332	2010.82	5413.68	5536.32	1487.71	2329.92	1266.16	15380.9	16024.8	47017.9	7732.23	4615.04	7441.86	1868.04	1345.86	4216.04	1212.24	3120.33	5471.36
391.2508655/1269.9133332	11413.3	19257.3	21574.3	5407.2	9687.71	5881.81	56462.7	183014	113807	25811.9	43714.1	26674.7	1215.33	588.056	1723.61	352.264	312.272	956.477
391.2842721/1298.6944446	34597.9	233193	259776	30497.6	35306.6	30756.8	36189.4	32979.6	33827.9	51084.7	51742.9	33003	80906.1	30866.5	83571	48518	39407.8	33691.6
391.2842611/1301.9694444	229007	233193	259776	33824.7	34718.6	33234.4	166030	37677.2	111396	47583.9	51742.9	31816.1	80906.1	86677.5	83571	29905.6	39407.8	27462.3
391.2871119/1343.0355558	395.358	519.788	309.204	338.602	355.398	636.405	1009.19	558.556	2299.27	1549.52	1109.92	1504.59	20248.2	10905.2	36286.6	37791.3	28387.5	87415.2
391.2871984/1373.0238888	2183.78	1662.4	2167.43	1428.71	1278.61	1547.11	6309.77	2732.83	10936.4	4330.06	2268.03	2880.98	39493.4	21134	88805.6	247128	252399	72490.7
392.1704242/1143.3538464	0	0	0	45686.2	52408.4	38031.2	3552.29	3638.21	3922.7	21702.9	2387.6	18621.7	0	840.119	602.221	898.132	0	849.354
392.2541138/1275.1339998	3117.4	5797.7	5491.86	1873.79	2538.31	1465.77	52981	38691.5	100316	5919.71	9787.33	6538.27	0	0	677.513	0	371.612	360.773
392.2874832/1340.5933332	22507.9	13730.1	28381.3	12510.6	9962.37	13096.6	33325.3	301064	29754.6	30624.5	38415.1	37552	11259.5	14786.6	10877.5	119371	116007	35586.1
392.2874671/1305.0405558	45034.3	55450.5	43835.6	6958.63	7335.62	8091.38	48373.2	10124	17179.7	8143.72	10696	8342.72	13503.1	13575.7	14116.8	6648.51	7616.01	6478.68
392.2905362/1376.7316668	778.122	537.829	534.4	0	0	0	337.29	0	784.102	751.515	0	0	9047.22	5433.04	19027.2	60750.6	61787.4	189580
392.3157849/1337.8399998	375183	218134	306800	1749.05	2731.12	1242.3	37336	11516.3	17634.4	3575.59	3385.24	4690.2	15144.1	17668.1	14301.2	28223.6	20138	68778
393.1517123/1165.4735292	317.418	0	448.379	27523.4	31420.4	28290.9	121776	51862.3	87714.8	51926.1	43909.7	44362.7	57895.3	85788.9	68666.8	4176.06	4567.42	1065.95
393.197035/1226.8694442	6086.52	8845.52	13074.5	3564.63	4040.45	3284.49	17479.3	19857.8	45459	8741.6	5194.17	7412.49	8301.93	8192.92	7436.12	4882.48	11132.8	21172.9
393.2638738/1277.61	868.599	812.035	2090.6	3919.93	6720.85	3055.77	72449.1	38266.5	54055.7	8396.26	12766.2	10355.6	3788.84	14502.3	4577.19	336.602	388.244	0
393.266538/1303.0983336	272241	32875.5	145440	83531.9	172497	89182.8	126516	47630.2	1.82452e+06	126290	476171	311669	11726.8	6191.09	21844.3	862.392	1388.1	1301.81
393.2908334/1316.955	18112	24268.8	45021.2	9141.98	9514.17	15226.6	112713	37649.1	69538.7	53894	69382.8	48704.6	37562.8	77619.4	8482.99	4769.42	7124.35	12823.5
393.2970734/1443.8633334	52709.2	55248.4	52398.9	56459.9	56258.4	52216.2	39757.1	56112.4	50845.4	57263.9	56772.4	71094.6	50339.7	52915.8	52302	45743.5	45420.2	47214
394.1860326/1130.1841668	0	0	0	152281	175804	69971.7	11262.4	4693.33	9366.23	8924.58	26974.5	6992.75	0	2239.56	5443.95	0	244.909	0
394.2258247/1287.4864704	905.014	476.793	0	7663.78	12983.1	9926.59	140724	53981	56085.8	39883.6	35750.1	33047.4	4197.15	6531.63	6145.46	3668.62	4724.19	4603.95
394.2334773/1021.9522224	2251.6	2708.55	17343.6	2027.98	1235.34	1346.53	7812.24	2516.16	3002	2731.35	608.661	448.88	1490.84	2539.93	3042.1	6702.73	2472.34	56098.4
394.2697009/1313.0817648	60190.6	108684	28206.2	15555.8	37622.4	16126.8	207874	135936	58177.3	25937.8	106982	71060.3	2250.57	1311.04	4947.65	0	342.837	439.475
394.2951393/1322.5812498	0	450.264	1069.19	2132.16	4943.96	1851.97	39758.1	0	35520.2	3202.47	15032.5	7143.01	7232.24	15026.3	4360.88	541.388	486.332	475.411
395.1660085/1201.6266666	489.574	459.273	783.389	17907.7	17261	16615.8	19870.9	10239.3	59339.8	56262.1	33725.7	38822.8	0	0	0	12463.6	10614.2	24876.2
395.1811611/1104.193077	0	0	0	2396.5	3472.53	4724.22	31735.6	18867	21945.5	41858.5	18275.1	47148	0	0	294.06	1917.03	1370.43	360.626
395.1911199/1320.99	741.966	1058.23	283.323	0	0	0	18616.3	4994.13	40686.1	5945.44	6548.57	11648.9	0	0	436.508	315.333	1023.45	2259.63
395.1917863/1180.7509092	101459	91245.5	94195	2363.44	2342.84	1878.79	494.177	313.882	523.703	246.319	0	296.069	0	0	0	0	0	0
395.2453147/1333.7352942	1536.83	1413.67	1435.1	18384.3	670.815	18236.7	39173.6	9110.55	8989.91	2030.76	5892.92	18393.5	2544.04	2227.5	17654.5	2877.15	0	2985.13
395.2725779/1323.6675	5901.31	11540.7	3353.99	1779.97	4536.2	2242.27	23383.9	13684.4	43849.1	3212.3	10222.4	8386.17	0	0	0	0	0	0
395.2947311/1330.58625	804.542	581.094	1442.1	0	0	0	35621	0	17711.7	0	0	0	9853.83	15353.4	10057.7	0	0	0
395.2989232/1263.5676924	0	0	546.952	976.509	1662.69	920.899	50815.7	22089	24357.2	442.802	1688.82	1948.94	28372.1	66035.9	50317.8	0	0	0
397.1706204/1289.571111	2158.11	8686.77	2466.34	2703.94	3127.39	1315.78	32150.8	17881.4	75271.7	7659.44	5158.82	8838.65	857.243	767.677	4450.59	2465.36	4488.9	7216.11
397.1708202/1311.3312498	830.435	3658.35	995.024	423.116	843.499	0	16914.1	10667.1	39241.6	3917.27	3780.89	4696.74	442.952	475.548	1105.73	0	271.529	749.35
397.1772079/759.5440002	0	0	0	11858.3	9930.68	7479.59	40696.9	33201.2	30369.5	6592.75	4520.59	7250.21	10268.1	18751.3	29402.1	0	0	0
397.1969049/1055.9507142	0	0	0	86716.1	75054.8	63837.8	74444.4	56815	63637.2	63732.2	78436.9	39413	3382.34	8195.69	14724.4	1129.82	475.845	0
397.206907/1329.4900002	0	0	0	0	0	0	25963.4	41719.5	67767.9	4620.83	4221.08	9400.99	0	0	376.866	0	0	0
397.2069194/1342.185	0	0	0	0	0	0	55336.9	43739.2	153639	2848.17	7507.65	12601.3	0	0	0	0	0	0
397.3031887/1391.543889	62980.4	50945.5	3380.29	61592.1	2375.33	7446.08	79848.9	32006.9	79101.3	2595.75	17386.8	28279.7	1961.13	33949	2577.09	3782.17	36032.3	13877.2
397.3243722/1410.2622222	32933.8	33546.9	35594	36095.6	34678.3	31429.1	25838.1	31690.8	29579.8	38268.6	32831.8	35378.3	33144.1	33156.7	33503.4	39843.6	32370.2	38867.8
397.3243705/1409.123889	29102.9	33546.9	35594	34386.5	34678.3	32360.1	25809.4	32659.7	29579.8	31122.5	36256.1	35378.3	34306.4	29292.9	34349.4	39843.6	31234.8	30429.7
398.1825989/1201.9086666	0	0	0	42330.2	35302.3	35862.7	45418.4	20091.4	25794.2	54849.3	60055.8	57887	1357.35	1993.3	2000.56	19999.5	22044.2	16325.7
399.2504883/1374.3338886	79854.6	64174	134258	109722	53892.7	69605.7	115186	74946.1	55530.6	72346	333749	69864.4	62604.3	118804	94756.8	64161.1	62699.3	86648.8
399.3243646/1395.7311114	4448.71	16161.6	17499.8	0	0	0	25442.1	2861.02	146226	0	0	0	615.828	1117.81	303.167	0	0	0
400.2537312/1374.2558826	14582.6	11218.1	23738.6	18507.2	9175.31	12106.6	19362.6	0	9140.95	11871.3	59301.5	12548.4	9954.02	20866.9	15981.2	7691.58	9814.3	14159.8
400.2693236/1249.0794444	11328.9	18559.4	41317.5	21071.8	29560.5	22026.9	76981.8	56349.6	47578.1	38589.6	36053.1	35526	347254	408650	617241	1480.1	2279.14	2602.58
401.1595177/1110.6569232	0	240.313	550.763	16807.9	18921.8	16790.4	20387.6	7762.54	17232.8	39425.2	20919.4	27263.3	0	2791	1874.4	0	0	0
401.2619188/1203.5527776	28238.9	28990.3	7879.61	23429.9	9477.21	11603.5	4681.86	11028.9	25234.6	7214.63	7787.88	15390.9	12576.5	20447.4	13383.4	8000.9	48846.3	9442.28
401.336834/1394.68125	1253.62	1572.28	0	0	0	0	290276	710.473	48196.8	0	0	0	6289.97	30556.3	34661.2	0	0	0
401.3413866/1421.2877778	26647.3	40989.6	23944.7	0	0	0	134475	5768.62	41621	0	0	0	29990.6	97066.5	67490.3	0	0	0
402.1972024/1256.6871426	0	0	0	0	0	448.707	15647.4	3120.5	43581.6	2128.81	1647.28	1490.79	0	0	0	0	0	0
402.2025049/1160.1788886	41742.5	58401.3	64343.3	1088.71	884.498	736.868	53047.2	43359.8	43779.2	1170.2	974.193	1070.75	33409.6	62669.3	66690.2	600.169	879.361	855.75
402.205328/1148.1387498	0	0	0	0	0	660.449	42419.4	7358.67	10469.1	0	0	0	5240.95	31191.3	15224.1	0	0	805.815
402.3396931/1395.2481252	519.503	975.633	476.694	0	605.834	473.22	59244.5	755.115	10213.6	701.79	0	291.75	2038.11	7450.35	8578.08	393.056	594.115	692.185
404.2102727/1233.9885714	0	0	0	0	0	785.412	54648.1	1818.95	16706.5	1970.78	1301.17	1307.71	0	0	0	0	0	0
405.1972232/1314.0966666	1060	9405.13	1465.4	424.676	334.899	503.258	59105.2	8264.19	42056.9	7537.2	2837.94	4733	9130.76	11066.9	18315.3	2222.78	5386.31	11418.5
405.2663896/1309.455	22982.6	56767.2	22237	28959.3	11401.2	37079.8	49968.7	121424	73607.8	414052	333185	135290	72475.2	42323.1	100858	31357	42058.9	40642.1
405.2993698/1368.2800002	0	0	0	386.442	0	0	36612.1	0	0	0	0	0	0	0	0	0	0	0
406.1495722/1019.7136362	688.294	0	486.583	0	0	278.86	38192.5	20130.2	27809.8	13771.1	27842.9	10641.7	0	0	0	3930.65	3432.89	0
406.2256775/1319.0714286	0	0	6430.82	0	0	0	43181.4	0	35503.9	2393.38	0	0	0	4395.23	1900.98	0	0	2637.91
406.2697033/1311.1988886	5668.83	12424.7	5085.54	6660.98	3375.84	7804.8	62047	27116.7	64301.2	102920	77057.9	29715.5	14883.5	10337.2	8792.24	7014.78	5154.86	8164.97
406.2951872/1264.7122224	49520.5	49028.5	25578.4	1925.13	3600.05	1809.54	28901.5	16128.2	17264	5997.98	6290.04	8650.25	9663.97	13842.3	9619.93	425.394	1864.19	564.226
407.2792096/1298.8277778	102748	124695	173414	23426.2	34805.4	22959.3	207136	98046.3	128690	42465.4	297686	104917	118472	54932.8	145634	24154.3	23879.4	44492
407.2792138/1253.1372222	11457.7	7003.3	74088.3	23770.3	34805.4	15827.8	137368	96145.6	63275.6	32503.8	31571.3	36861.1	119984	256093	145634	3762.6	3012.94	5967.37
407.2819875/1329.4911114	138390	249717	89798.6	295420	172403	315620	1.16177e+06	692085	1.91485e+06	37146.8	78865.6	35782.7	866334	831784	836211	46079.6	31732.5	570713
408.1652181/1068.1159998	0	0	1013.26	46450.7	44337.3	50506.2	18122.9	9811.24	16111.1	9139.01	20039.4	4990.78	3591.99	5981.69	11038.2	2762.8	1457.07	0
408.2743716/1242.472143	0	0	930.079	993.433	1637.49	1180.04	37460.8	10798.9	22367.3	2937.72	3113.89	1556.72	0	1314.53	1261.91	1053.26	0	896.591
408.2826131/1253.1049998	2598.6	1790.07	17003.8	5758.38	7619.56	3833.18	27175.9	18268.8	14822.6	8208.32	7347.36	7916.44	26687.9	61155.9	33043.8	692.203	866.394	1878.52
408.2852758/1351.407222	31318.3	58269.2	19332.9	72231.2	38686.9	76422.6	292139	93876.4	353351	290614	526215	404908	991.342	837.566	4801.43	10037.9	7987.94	2054.55
408.2854529/1317.006111	138041	343277	42438	39154.5	39413.1	63290.3	268344	166735	463785	197292	228440	163302	204137	208203	202698	42291.8	44318.5	140489
408.3107961/1322.4405558	51434.5	213297	281233	32894	34902.9	61495.1	530168	691750	357711	35306.7	277000	155704	155496	350065	32799	43065.2	354950	45436.9
408.3107698/1327.2349998	34569.5	515812	68996.3	32894	34902.9	61495.1	530168	711928	357711	36699.7	277000	173570	155496	350065	32799	39155.3	354950	495813
408.3108148/1349.0827776	21474.8	8795.47	48684.2	10233.3	9537.92	8363.35	38060.9	9368.87	43689.1	39218.5	49814.3	44339.4	6698.58	7295.62	5104.86	44144.3	52100.5	105374
409.1867447/381.1972857	0	316.407	4438.85	0	831.108	0	137038	11335.1	39322.4	2361.12	2939.82	7327.22	0	2326.75	2670.32	1218.98	1228.26	799.924
409.1919352/1241.8927776	1624.03	3596.78	2512.15	1167.2	1397.94	1176.85	9517.1	8601.72	21181.3	4733.26	2128.65	3199.76	2214.13	1775.17	6227.26	4916.57	10606.7	33944
409.2611389/1250.6462502	12699.8	41966.8	24870.7	689.238	1189.26	685.559	7148.86	4783.16	17151.7	554.322	845.771	816.12	2118.72	1418.3	4889.64	0	348.246	0
409.2611761/1210.1187498	47349.7	100352	87418.8	1995.91	3860.87	2031.24	34629.9	26781.5	66321.3	1568.64	2946.38	3594.19	1625.06	1175.16	7106.23	0	0	495.09
409.2883767/1334.5616664	15351.3	40398.6	4781.75	7625.76	4647.98	7798.61	32867.9	10212.2	43429.6	33630	62778.6	51798	4787.35	3186.86	23450.5	4593.19	4345.07	5885.85
409.2884267/1317.3411114	15351.3	40398.6	5224.38	4488.91	4955.25	6984.84	33426.5	18165.6	59942.7	22667.8	26658.9	19719	21584.4	12374.9	25008.5	4749.86	4948.36	15048.9
409.2947973/1336.5255558	16724.1	41839.9	3764.05	532.139	544.218	382.314	3570.14	984.883	1865.51	1471.14	2674.29	2211.43	1208.71	1843.81	918.518	1223.45	1057.28	2030.38
409.3142327/1313.8088886	792972	801175	886654	40191.6	51211	36785.9	583692	35754.3	332135	53850.1	111574	41874.6	36219.2	35798.7	247132	97431.9	72534.4	120459
410.290067/1274.2744446	1516.2	1504.91	3844.25	14968.7	22178.6	13958.8	559092	305806	662927	63071.4	100934	76345	43134	64437	56127.5	1969.2	1663.54	3060.43
410.3171561/1303.3828572	96982	97341	0	0	0	0	51777.2	0	43558.4	0	0	13103.8	0	31515.6	31203.1	0	0	0
410.3263423/1340.0200002	46121.3	14712.3	30719	513.579	851.341	325.876	3944.45	1279.24	1659.1	1111.41	881.084	499.274	1654.72	1812.57	1505.27	29594.2	16986	45466.3
410.3263024/1374.668889	81563.7	47800.1	157874	4481.57	4145.8	3102.9	15298.1	8042.95	11001.3	12962	10452.8	7132.98	4237.51	3653.21	4755.9	369241	433384	1.19336e+06
411.1501049/1242.765	33998.8	247925	47125.6	9300.44	33042.6	2411.6	1.0452e+06	723268	53470.8	235901	206298	288233	4283.28	2478.2	9747.2	391.803	591.665	596.391
411.1864726/1295.5177776	1336.2	737.822	666.095	0	0	0	32229.4	31361.3	90527.7	11128.1	11563.3	19397.1	0	0	0	0	0	0
411.1916128/1216.3840002	0	0	361.427	26974.7	126405	50522.6	0	643.601	19118.9	38087.9	11939.3	220050	720.687	1396.06	23635.5	7756	12287.2	7273.9
411.2404599/1227.3827778	62028.4	48115.6	80730.6	3047.47	1994.91	2045.45	3633.26	2582.85	7346.46	2258.46	1553.04	1534.4	1870.37	1712.07	2568.58	1332.65	1870.8	3673.1
411.2406303/1179.3616668	19459.7	28884.6	41783.6	3083.84	1802.73	3976.69	5398.73	1524.5	7672.29	2534.78	3159.31	2885.48	898.857	623.558	764.675	597.784	422.367	962.931
411.2405692/1239.3166668	45307.6	49981.6	54043.6	2003.75	1389.83	1792.29	1482.5	952.174	2840.99	953.188	677.682	778.134	890.31	755.351	1694.62	740.297	905.34	1372.76
411.2933642/1352.6125002	0	0	0	6932.76	10739.5	6173.53	42157.5	0	21621	15426.6	26139.7	14444.2	10882.6	13641.2	13050.3	0	411.577	0
411.362044/1374.3325002	6387.42	2397.17	3167.8	0	0	0	43344.4	3340.3	13263.2	381.468	936.445	476.802	7254.9	6101.55	6834.42	0	0	0
412.15345/1250.1428574	5720.45	47104.3	8530.04	1750.99	6638.15	681.809	210478	148122	438385	43248.2	36686.2	54996.1	469.751	0	1017.37	0	0	0
412.1786977/1249.7366664	1476.71	804.854	2459.1	7211.81	36672.3	2784.76	1.44848e+06	650254	786023	191404	188329	243248	22746	161241	27285.5	0	0	0
412.2454494/1363.4292306	5288.41	1829.41	1235.74	1340.79	0	570.357	4347.6	0	2670.11	468.815	612.968	397.058	1841.98	16523.8	45505.6	0	0	0
412.3057124/1274.2461114	73926.4	37843.2	184553	8964.9	15642.6	12900.5	277028	82617.3	136046	19742.3	20749.4	16107.6	42529.6	52054.7	39742.7	3233.78	5090.75	5605.41
412.3327866/1374.435	2476.79	1397.11	4704.87	0	0	0	0	0	0	0	0	0	0	0	0	12963.4	13021.1	38807.4
413.1461445/1249.3009092	1049.91	7270.36	1594.36	435.134	1240.25	0	36071.1	22962.5	71768.7	7220.46	5877.33	10357.8	0	0	0	0	0	0
413.1657088/1257.0394446	8794.86	111389	17391.3	5201.93	12320	584.722	47585	32948.8	56700.4	132600	81636.2	49348.9	522.881	469.928	1407.16	586.908	999.83	2329.71
413.1657698/1256.7911112	9849.42	111862	17391.3	5201.93	13058.4	926.903	496916	342429	41746.8	56816.6	113428	162408	642.78	628.753	4599.71	900.806	2360.11	4270.57
413.1739685/1151.1393336	0	0	0	10592.2	11232	15115	41326.9	17178.3	13425.4	9198.81	23406.6	26801.8	1360.26	4151.65	3284.49	1959.15	2719.42	1365.4
413.1821365/1249.304286	353.738	0	628.819	1566.02	7217.94	667.215	278384	129642	165873	35919.3	36730.8	49160.9	4945.14	29022	6034.48	0	0	0
413.2018539/1284.9790002	114786	83303.7	67294.2	5669.27	2852.83	3482.38	0	0	0	4542.83	4105.97	5307.03	0	0	291.587	0	0	0
413.2020637/1266.0077778	146023	225424	95013.8	7653.3	13286.3	3662.53	0	0	0	0	0	0	467.848	459.123	649.76	0	0	0
413.2073497/1198.4013336	0	0	0	19736.2	28014.1	38380.6	3746.43	1105.86	15533.1	32408.5	9470.98	70528.4	429.363	2646.45	6642.93	6433.49	5166.03	1550.93
413.2100443/1179.2107692	0	3129.44	5980.79	170427	234224	205165	133232	54611.6	209792	473921	214900	328708	0	0	0	5409	2363.64	0
413.309091/1308.6458826	8339.41	3421.1	37732.2	41338.9	81187.4	41257.2	1.02926e+06	0	698026	50525.5	264501	147779	125148	253117	66941.3	634.83	1065.68	1622.42
413.3773872/1618.7977776	802.77	601.64	1118.53	0	0	0	43051.7	392.96	5025.63	0	0	0	515.672	851.51	1255.62	0	0	0
414.1687988/1133.958	16777.8	46351.9	41111	324.335	401.663	0	59513.6	40137.7	115413	563.416	332.465	463.611	26763.7	35885.8	78420.6	0	0	316.793
414.1691229/1276.9636362	499.05	3522.23	520.789	324.011	724.732	0	33255.5	18556.4	69302.8	9906.17	5559.06	7761.93	0	0	0	0	0	0
414.1692071/1265.2192308	2136.82	18270.4	3899.37	871.492	2747.8	263.828	100118	70581.9	188122	24108.1	12835.5	30023.9	0	0	305.537	0	0	0
414.1691513/1284.4658334	1920.14	18407.9	2470.99	1070.73	2515.87	287.173	98595.9	58854.6	226140	25609.5	19847.8	26599.6	0	0	0	0	0	0
414.1749406/1249.7009088	0	0	0	399.106	1313.83	0	47140.4	23005.4	27296.2	7095.73	6501.32	8054.27	1113.72	5407.98	1122.54	0	0	0
414.1945445/1277.751111	473.934	330.771	1022.47	946.371	3222.22	363.182	48001.5	39879.5	60041.9	19739.2	15408.2	25563.8	2102.7	15491.7	2798.55	403.364	288.457	363.672
414.2057368/1265.8000002	28009.8	44824.1	18349.8	1685.65	2600.25	668.592	0	0	0	0	0	0	0	0	0	0	0	0
414.2135686/1179.2585712	0	719.282	1563.86	36322.1	54803.9	44454.9	28728.7	11477.6	38692.1	109006	48402.7	75691.2	0	0	0	1158.3	978.378	645.687
414.284907/1333.8911112	23780.5	13524.5	31385.6	42116.5	2048.81	44025.1	19884.2	3687.88	78520.7	8762.76	11777.7	40413.4	25914	52523.8	9867.85	53512	32489.8	13546.3
415.1603485/1178.8270002	0	0	0	17559.8	24436.2	23491.7	11859.7	4008.99	10343.5	38728.2	17295.4	28705.3	0	0	1060.06	0	0	0
415.1618279/1283.8666668	0	2165.23	412.506	0	634.23	0	13902.6	7805.29	35045.6	4027.5	3972.18	5342.2	0	0	0	0	0	0
415.1813059/1290.7153332	25944.9	130279	28863.7	5722.22	20824.4	1384.15	509358	325816	985638	114722	80612	157874	904.817	525.595	2493.71	0	0	0
415.1813626/1229.3094444	26830.3	80492.5	16927.9	3990.51	11823	2279.11	308760	191105	60911.4	56615.4	38228.1	66056.8	406.589	305.967	1972.3	755.1	1422.22	3889.14
415.2225669/1178.617143	0	0	0	3005144	4.15738e+06	3.4492e+06	2138325	1.0471e+06	1.83621e+06	6576482	2.79581e+06	5018193	0	69219.1	156434	94572.1	40797.4	2734.54
415.278527/1178.491818	0	0	0	13980.3	23322.1	25336.1	9915.85	2977.59	10513.5	40312.1	18275.2	24434.1	0	0	1111.3	579.617	0	0
415.2816128/1374.3616668	6569.93	4455.45	8635.3	515.833	454.584	520.314	1642.98	1170.2	1770.38	1062.66	1054.47	598.014	683.719	519.546	494.071	28025	25193.2	42793.1
415.2829026/1370.626923	903.409	8822.93	3318.59	0	0	402.474	17300.9	4335.56	87547.7	1238.42	860.837	1669.48	482.335	452.412	981.942	0	0	0
415.3206635/1342.687059	32599.1	32727.5	39075.8	0	765.416	452.092	3374.55	1939.18	3038.01	1271.14	885.355	2031.55	2689.11	3211.13	2147.94	1026.85	1130.84	2002.62
415.3570319/1428.4999998	6427.24	7590.85	6170.51	0	0	0	64772.5	1890.12	14617.6	0	0	0	11010.6	28385.4	19695.6	0	0	0
416.1847412/1240.4473332	2397.32	16215.2	3516.67	990.608	2576.67	371.428	60503.2	37243.8	105952	9999.09	7959.22	11318.8	0	0	371.482	0	378.369	687.274
416.184785/1290.5357142	4904.41	22739.6	5637.63	1132.47	4397.77	482.15	99249	65448.7	199650	18706.7	13777.6	29449.8	329.823	0	587.68	0	0	0
416.2261617/1178.7013332	0	1154.26	0	738599	1.04514e+06	835352	516806	251119	445784	1.6307e+06	809527	1.40783e+06	1152.26	15328.9	35682.8	20694.2	10288.1	0
416.3732164/1462.283889	39645.2	33921.9	27195	30714.8	32349	33387.2	15117.4	24681.5	22892.2	32277.2	27219.1	32167.8	35332.3	33342.8	39156.6	32215.8	32627	27776.3
416.3732283/1457.9955558	38504.2	43642.1	33279.5	37633.8	33637.2	33671.3	14495.7	30837.6	26261.3	33548.2	33818.1	34007.7	37667.1	43048.2	37709.4	43936.2	37420.7	31716.6
416.4095707/1487.2062498	39066.5	17739.2	11627.7	0	0	0	40413.4	0	4716.11	0	0	0	1871.85	14486.8	4202.97	0	0	0
417.177809/1290.3266664	850.164	3330.71	792.841	0	696.192	0	0	10699.6	32945.3	2948.77	2050.37	4680.26	0	0	0	0	0	0
417.2132564/1093.9144446	23396.8	30942.1	46314.9	580.138	315.21	213.257	76049.3	31239.7	44502.1	697.335	623.939	608.023	16602.8	30212	27559.7	432.969	290.008	407.198
417.2291272/1179.1000002	0	0	0	90334.8	141414	117404	60836.3	30845.6	54361.2	204286	128675	189584	0	1929.27	4503.71	3088.45	1123.29	0
417.295251/1370.4992856	696.27	576.215	935.241	483.434	0	396.962	73154.6	1276.86	23750	1460.01	849.675	2241.56	1532.01	9704.17	4812.82	0	0	0
417.3361412/1397.7482352	23684.1	28706.8	30377	365.156	471.872	482.276	70149.7	1852.58	30196.5	457.307	0	376.026	14899.9	89706.1	44163	401.494	419.073	410.051
417.3364197/1286.8413336	437.011	0	5958.65	8331.14	6380.47	5563.23	30725.6	16929.9	15488.1	4758.25	6306.72	9030.14	23441.5	39647.1	22092.9	0	0	857.192
419.2426791/1375.7578572	1435.37	1893.94	999.279	961.393	1256.99	648.599	45435.6	0	10392.6	711.82	1529.01	971.326	14927.6	21722.5	3610.78	0	0	0
419.3161324/1391.706111	103614	81914.7	7004.78	100857	6987.36	15889.3	110980	53678.2	141033	2754.8	31776.7	49924.9	4416.25	55359.5	3530.95	7476.29	34231.9	31775.5
419.8181771/1393.4116668	47542.5	35468.7	2817.61	43692.6	2961.46	6914.37	48727.2	5454.32	58819.7	423.19	15085.4	20667.3	1913.21	22414.8	1422.11	3620.96	182980	13002.6
420.2286207/1276.7966664	9787.63	9480.63	37228.5	0	0	0	0	0	0	0	0	0	14110.9	73045.5	19102.4	1812.81	2556.11	5677.11
420.3195703/1392.855714	12966.2	7222.58	0	10181.2	1012.1	1742.2	8998.03	0	11617	0	2504.06	6209.36	860.495	5260.16	0	1166.8	44457.8	2885.47
420.3318566/1406.492778	46623.9	50996.4	54756.3	49106.2	56108.7	54766.9	40186.6	51515.1	44231.2	62286.4	60357.3	59970.7	46838.6	45568.1	58179	50245.8	36553.9	53015.1
421.2614288/1322.3423532	2798.42	6620.57	8192.63	1938.29	3745.96	2503.26	17834.4	12074.7	38517.5	10246.1	9027.41	6983.55	3036.94	3792.48	0	739.18	883.119	2006.39
421.2616696/1301.5505556	11535.5	55892.8	36323.9	5478.46	9825.4	5481.99	24390.5	23611.5	56174.3	9947.03	8328.37	9727.15	20456.6	19143.6	65574.6	2893.62	4523.87	15320.3
421.3463956/1381.3192308	0	0	416.672	1433.21	3525.69	594.965	128877	0	40665.5	7705.96	1992.54	2659.9	862.794	2097.53	5951.27	0	905.15	0
422.0781645/1318.3605882	1955.39	1401.88	20630.9	2999.54	3349.35	6983.74	65261.8	0	24053	20726.7	28908.7	5741.18	13961.8	72217.2	3648.18	1655.91	2591.65	3711.52
423.2739597/1301.1433332	83249.2	114502	233130	13922.7	24018.6	17641.2	208634	42775	105653	33586	27736.1	38661.2	75370.6	255221	191994	5689.15	12699	32007.8
423.2750838/1210.9938888	29880.8	29734.6	7857.62	22174.6	8921.9	11198.4	13755.1	17930.5	21342	5150.58	8753	16176.3	13200.9	23555.4	12201.5	8537.27	49608.7	9368.37
423.277014/1239.33	37756.6	67484	37261.1	73077	107381	40667.9	34744.2	34027.2	71782.1	107524	95543.1	116146	30457.4	18151.8	229338	8455.69	9315.49	20901.5
423.2770386/1303.0672224	39791.7	70257.2	26809.6	42926.4	55048.6	58092.7	32545.4	182786	48495.2	186781	782159	35119	7700.3	5690.1	30029.1	1397.02	2386.25	2377.46
423.2770699/1262.76	30972.7	76403.8	20209.8	3856.1	6231.38	3334.62	28870	22364	44334.4	17969.8	35183.3	17269.7	5679.94	16256	20358.6	3349.86	4730.3	3976.16
423.3619556/1403.1943752	1639.46	997.333	4597.19	22667.8	41581.1	7148.01	96770.2	0	40520	128505	30261	33115.6	4336.94	11550.5	11812.1	899.5	1707.09	0
424.196894/1131.8421426	0	0	555.353	41111.9	44099.2	14311.2	12308.2	10856.3	11099.8	7179.72	26240.9	5820.85	0	2711.06	2655.34	0	327.086	296.053
424.2773056/1301.4366666	13087.9	17853.5	44766.7	3187.42	5655.45	3955.07	45900.1	10788.7	23586.1	7367.27	7961.56	8910	20104.9	58172.9	49719.8	1137.46	3120.98	7505.33
424.2804031/1254.0233334	80812.8	149600	90465.3	15617.2	23029.4	8365.03	44824.5	62946.6	96082	23129.2	19377.1	25082.3	7484.7	4414.28	55967.7	2361.22	2139.04	4874.33
424.2805447/1299.3105558	8361.9	15411.1	6069.37	8988.38	11438	12866.2	45151.5	42291.1	61814.8	42342.4	204367	99710.1	2559.38	1862.7	6820.63	359.585	661.283	1124.1
424.3057234/1324.1283336	57053.8	50167.5	817034	36618.7	46551.2	48158.6	38567.3	390642	37712	647736	35738.8	30863.9	31542.4	32600.1	16149.5	130016	226771	110311
424.3057658/1303.2222222	48087.7	41869.5	714086	87385.9	36595.6	113465	977154	36821.5	33322.8	33118.1	1.18878e+06	488519	31542.4	35864.7	107776	130016	226771	119823
424.305876/1246.667778	22637.3	10948	16845.8	10557	15299.8	6731.92	66733.5	40430.5	37403.6	30483.6	14680.4	17774	31712.5	39230.2	30100.8	3843.49	2605.48	3944.36
424.3650872/1402.9600002	801.093	0	2243.07	7143.7	13756.2	2215.11	27614.1	0	11981.4	40745.6	9559.28	11254.8	1668.62	3862.4	3603.5	496.05	0	0
425.1293823/1080.084	619.443	0	0	0	0	0	33332.2	17901.4	0	5726.37	5238.37	0	0	0	0	0	0	0
425.1294543/1076.4666666	1637.39	8532.33	4200.65	319.387	1287.75	0	52685.8	19993.1	110282	5383.41	6217.18	6979.78	0	0	564.654	0	0	0
425.289522/1308.7511112	25462.3	19951.2	35862.8	10541.5	15891.3	6772.56	48576.7	7965.87	110729	58575.1	55457.4	41849	35919.4	97901.5	18411.5	2588.11	4501.7	5530.64
425.3091278/1314.467778	100110	58242.8	214508	21007.8	11151.6	29034.8	38559.2	95634.7	230500	348003	37543.3	121757	41624.3	96128	24786.1	33164.7	55605	26390.2
426.0816549/1318.2744444	1524.44	0	15200.5	0	0	6390.84	42630.4	0	21908.4	19899.7	31634.1	0	0	27872.6	0	0	1136.15	0
426.1581161/1077.984	0	0	0	0	880.52	0	33799.2	14600	15766.1	1326.83	4094.22	3606.39	1354.88	5801.63	1941.94	0	0	0
426.2579415/1350.7936362	0	0	0	3916.53	3399.99	5193.28	19558	0	21827.9	21645.2	42780.7	23115.5	1863.9	2816.14	1806.54	0	0	0
426.2581338/1316.6817648	12267.9	11512.5	39326.6	6641.97	6758.57	11554.2	60220.7	0	52791.1	33897.1	52713.8	16578.8	26729.5	61982.4	7964.4	2991.44	4363.11	7231.77
426.3212407/1317.1766664	4.88874e+06	47416.3	5.94983e+06	1.07963e+06	1079602	1.9112e+06	13200000	4289352	9253236	6.76882e+06	8614813	5.53254e+06	4.52982e+06	10400000	1.03596e+06	648546	44728.5	2.62111e+06
426.3214045/1268.2962498	0	966.83	2679.39	4632.67	5587.88	2352.91	34154.8	21058.4	35234	9782.07	7552.53	11765.3	46770.7	54525.3	36428.6	0	633.751	568.92
426.3795898/1316.7794118	9068.25	9962.56	37984.4	6039.85	7675.65	11086.1	52707.1	0	45862.9	34531.7	39434.7	24622.9	21795.9	59029.4	6009.27	3437.48	3518.07	8714.2
426.3855688/1351.442727	0	0	0	3497.16	2906.22	3763.88	20959	0	11086.6	14611.3	40127.1	13833.6	1153.31	2426.08	1855.04	0	0	0
426.3871586/1316.4947058	12167.5	9962.56	35091.1	6039.85	7675.65	11086.1	64318.6	0	41928	34531.7	44225.2	25110.5	24188.8	59029.4	6223.97	3437.48	3593.13	8714.2
426.5613008/1318.694706	877.004	1352.87	11095.9	1861.21	1603.84	2932.07	39758	0	24085.3	11736.1	25576.6	3206.25	6483.58	24617	1998.97	925.233	1088.99	1421.18
427.1447634/1187.4057144	17547.8	57720.3	25254.1	3653.25	10742.5	1448.16	93035.1	92144.8	182097	27973.9	20722.3	26151	354.123	0	687.278	0	0	0
427.1447863/1108.5185712	4038.05	19164.2	7135.66	629.802	2601.82	325.561	59124.9	37439.7	155581	8419.88	8952.61	9478.23	0	253.173	466.146	0	0	0
427.1450043/1227.1633332	3858.36	14629	5722.64	1185.4	2442.92	0	35451	26914.6	70653.6	9691.88	7780.28	8893.6	498.098	0	0	0	0	0
427.1812422/1215.6077778	2250.44	3099.62	1709.82	0	0	0	19234.1	12362.9	39898.5	2231.79	1864.03	3224.24	0	0	0	0	0	0
427.2352018/1237.321875	81667.6	106283	142766	5496.94	4143.41	5079.5	2022.23	1554.19	5485.27	406.438	723.957	877.252	632.476	408.394	797.43	0	0	406.919
427.3251173/1290.195	1617.74	1569.11	3251.79	2435.77	2136.57	3252.82	5894.31	3881.34	3723.12	12632.6	32913.2	14901.3	1542.53	4148.49	2077.24	1473.4	1479.19	538.781
427.357037/1421.2122222	22010.7	31796.1	22222.3	0	0	0	80460.2	4321.88	32099.7	0	0	0	28559.5	77225.8	39100.5	0	0	0
428.1737284/1188.789231	0	0	385.89	1933.5	5129.16	872.212	65646.7	34925.7	39409	19778.9	9902.51	14367.4	8009.11	19257.2	10165.4	0	0	0
428.3007796/1279.812222	2622.54	3226.54	6658.36	22027	33447.5	18857.6	34345.7	16639.3	19752.2	44701.4	43737	44876	25469.4	76717.3	50364	4767.69	2770.67	2548.21
428.300788/1210.043889	2616.41	1847.16	9071.72	3506.59	8068.77	3520.95	97035.2	60071.9	65563.4	1815.59	5768.52	6435.94	99163.4	192396	163352	513.797	670.299	614.835
428.3276215/1320.8738886	59669.1	48729	205888	34464.5	34133.8	63745	442841	35613.1	342104	227955	300244	179693	157323	354894	32922.7	16186.7	23045.4	41078.9
429.1605275/1227.0166668	17218.3	128682	38779.1	4132.05	12977.1	1045.38	218868	176950	411995	97950.3	43439.7	61358.3	447.12	319.603	1744.39	461.5	673.618	979.342
429.1606282/1131.0707142	925.673	7224.48	2604.14	483.747	1055.29	0	14565.2	7122.65	38924.9	2919.22	2026.96	2619.42	0	0	319.022	0	568.785	831.233
429.1671024/1226.8277778	28313.8	128682	38779.1	4132.05	12977.1	2749.25	218868	176950	411995	97950.3	43439.7	61358.3	447.12	334.46	1744.39	461.5	673.618	979.342
429.1968155/1251.3783336	65027.8	48269.9	39559.6	2795.46	1811.65	1654.79	31731.6	19713.7	53802.6	5390.57	5521.55	7259.71	0	0	0	0	0	0
429.2386979/1197.2407692	0	0	0	26559.9	35877.5	32269.5	18924.9	10185.9	18772.8	82702.3	36114.5	54512.9	0	1029.02	1056.7	1379.8	532.706	0
429.2983917/1379.2669998	1104.05	9635.52	3130.43	0	0	0	18905.8	2200.64	107752	0	0	445.212	543.529	355.545	586.761	0	0	0
429.3045774/1209.952857	513.745	0	2623.93	962.112	1946.83	859.31	18933.4	11629	13528	517.581	1477.11	1283.35	24992.7	44952	37216.4	0	0	0
429.3299605/1317.921765	1397.85	1361.31	20332.4	2245.62	3087.21	5812.19	51077.2	0	33162.6	21270.6	27651.1	10734.7	9669.54	32795.6	2578.13	982.527	1617.58	1825.44
429.3725146/1448.624706	20043.2	18213.7	10542.1	404.931	0	354.156	44512.6	3697.54	27700.9	354.96	393.823	340.577	27000.5	75575.6	51638.8	312.612	338.368	327.85
430.1638197/1226.9327274	3441.59	23880.2	6738.03	1148.35	2494.03	0	39194.1	35011.4	81238.5	17249.5	7743.1	10437.4	0	0	0	0	0	0
430.3765004/1436.6988888	6202.51	5160.81	2527.19	0	0	0	42529	1098.03	7265.52	0	0	0	7431.14	21623.8	15507.4	0	0	0
430.6281218/1318.2799998	1928.73	1414.47	20881	3076.47	3378.37	6891.04	64220.1	0	24571.9	20122.9	28301.3	5677.31	14004.8	72001.6	3527.18	1598.91	2453.13	3574.53
431.1761195/1196.3299998	849.762	4923.4	1696.74	989.003	3120.11	387.942	23977.5	17498.2	59986.5	7297.65	5135.37	6693.56	519.061	291.512	1911.87	452.488	569.954	929.398
431.2179284/1155.1115382	0	0	0	12492.2	16818.3	12034.2	196805	43870.1	135364	24996.2	15608.5	17509.6	0	13053.6	27417.4	11882.6	6877.35	0
431.2764706/1324.5622224	34998.1	36696.2	36165.6	27578.5	28259.6	40049.2	34361	38515.4	42503.3	50485.7	48636.1	48396.9	45124.3	48408.1	24354.7	19966.4	20260.5	29577.9
431.3520538/1405.071	21808	26828	26118.9	0	0	0	102167	2507.46	30806.5	0	214.431	0	17982.7	105747	47103.8	0	0	0
432.1586304/1161.7044444	0	0	0	0	0	0	39157.3	19260.3	24063.8	294.41	712.467	1190.12	18974.3	27263.3	25549.4	0	0	0
432.2214355/1154.7379998	0	0	0	3290.14	4037.13	2523.93	40081.3	8920.65	33520.6	5643.08	3605.82	4599.12	465.356	3629.72	6420.33	3184.99	1471.07	550.578
432.2410668/1179.45	0	0	0	0	2542.06	0	30158.4	10680.8	17116	0	3610.52	4247.93	28093.1	32517	23456.4	0	0	0
432.2803294/1121.8422222	54748.7	77346.7	24392.1	38617.7	18916.9	25022	54839.6	39644.1	46174.1	17870.5	22922.8	27666.8	27776.9	33218.5	24890.4	24809	73129	21065.8
432.3597005/1428.7277778	8714.01	11483.6	7869.92	0	0	0	43630.4	3930.69	23664.4	0	0	0	17242.6	29037.5	18929.7	0	0	0
433.3342743/1399.4959998	9346.23	54787.8	19592.8	0	0	0	9850.94	876.792	48610.4	0	0	418.482	9954.82	11996.8	13881	0	0	0
434.2207086/1290.9871428	607.753	0	786.394	3102.07	12929.9	1108.84	313852	137338	177602	42960.4	34879.3	67155.6	15702.5	70610.7	16409.6	0	0	0
434.3262068/1330.0971426	2892.81	529.472	3103.02	0	0	0	0	0	0	0	0	384.913	0	0	0	42961.7	40065.1	17822.1
435.164893/1179.982143	0	0	1123.79	32174.1	41084	36642.4	15448.2	4756.2	15075.8	60941.4	37452.7	38726.5	0	2197.27	0	690.737	591.486	1007.3
435.1924896/300.97516668	4280	1525.44	17613.9	26769.8	25387.9	13188.1	51944.9	25555.1	54024.8	30302.2	28365.7	15493.9	3474.85	14502.2	39855.2	33925.1	15986	23512.2
435.2953437/1361.4314286	3964.99	37811.7	1534.75	20570.4	13405.3	11948.2	1760.07	0	7741.09	0	16347.1	0	1574.11	4772.8	0	7930.88	2314.84	21550.2
436.285017/1413.8637498	719.928	1997.38	1600.33	0	0	0	3733.27	0	62625.7	0	0	0	3383.25	1808.68	1772.73	0	0	0
436.3419308/1441.2766668	76079.9	96176.4	64119.7	65185	60426.5	60088.8	32469	52645.9	48008.4	59617.9	61964.8	60846.2	80217.5	84198.3	87255	73288.3	69967.1	66685.6
437.2925076/1377.2244444	527.849	545.896	0	0	0	0	0	0	0	991.806	0	0	2765.61	1263.81	3466.41	15565.2	14069.6	43408.7
437.3412594/1382.8233336	0	0	0	1708.42	2258.91	0	37756.4	0	12379	7359.64	1912.52	2611.85	0	1263.96	3554.73	0	0	0
437.3920381/1450.2294444	32936	32630.3	33623.3	30335	30905.2	31839.1	32951.2	30036.8	29353.7	31122.4	31242.5	30375.6	31396.2	32706.7	32165.3	33130.5	30799.1	33083.3
437.3920398/1452.972222	33348.4	31085.6	33623.3	30367.1	31717.5	32593.4	32951.2	30036.8	29353.7	33286.6	31731.1	30970.8	30557	31705.2	32116.7	33130.5	30799.1	31134.4
437.3920492/1454.417778	34262.8	31397.5	33623.3	31365.6	31717.5	30076.6	32645.9	30036.8	29353.7	33286.6	31731.1	36078.3	31396.2	31646.1	32888.2	33130.5	30799.1	33083.3
438.2642593/1388.9642856	6106.3	75988.4	31323.4	703.836	0	407.125	16372	836.46	231721	685.545	313.115	563.007	9390.72	2014.88	4144.49	0	0	0
438.2979109/1413.012222	5838.75	3161.05	2878.23	0	0	0	73851.1	468.946	5830.62	0	0	0	1144.02	4184.33	3040.6	0	0	0
439.1892079/1224.3492858	0	388.295	7404.31	6849.78	21161.7	13319.5	5496.14	468.059	1125.12	11964.3	3884.14	50692.8	0	0	0	4941.6	4038.09	3500.92
439.267534/1387.1511114	485.102	7146.51	4481.78	0	0	0	3832.9	349.211	64293.5	0	0	0	1993.15	405.49	1142.96	0	0	0
439.2718326/1229.6217648	42385	73682.2	64694.5	5227.77	7190.18	3216.29	13349.1	28419.1	27218.2	4134.78	4388.68	7918.15	990.217	852.253	4983.45	383.69	0	928.626
439.3568766/1377.8152944	0	226.996	1946.51	5478.05	11374.3	3017.35	38206.6	34105.2	140852	30492.1	6710.46	8777.13	2844.22	7235.74	25571.7	1559.73	3504.62	924.943
439.3713557/1410.1477776	40348.3	40493.4	40671.9	31682.9	31378.1	42742.1	31949.4	40368.7	35830.2	31443.4	51009	30513.6	41927	33989.1	39636.6	45757.7	39985.3	47431.6
439.3713837/1409.7683334	33362.9	36761.8	39438.9	38591.8	33742.7	42742.1	30652.6	32205.4	32325.7	43291.2	40736	39270.8	37697.6	33989.1	37388.9	33933.5	34954.7	41102
440.2276529/1177.9415382	0	0	2789.39	105482	170750	143166	34548.2	21205.6	17651.9	4869.08	10999.1	6417.01	0	16037.9	2528.06	0	0	443.959
440.2570801/1136.3500002	6567.39	8204.87	12623.7	163499	126530	120241	139302	93993.8	242541	237910	187270	193544	0	0	0	24689.4	26719.3	932.745
440.2770901/1388.8618752	18752.9	7281.62	10135.2	2068.64	1328.47	1108.22	441704	3129.66	45772.6	1237.91	833.663	796.357	7415.84	92813.7	65751.6	0	408.576	0
440.2812886/1333.9470588	18192.2	9917.1	20335	36677.8	1468.41	38669.7	10305.3	0	53110.4	5390.47	9957.36	31006.6	21712.1	39004.7	8499.53	41179.2	24318.5	10476.1
440.3009754/1229.4616668	3584.25	2309.03	6116.99	3178.08	4491.81	1614.05	10281.2	15667.6	7484.31	3023.9	4156.32	5228.49	28116.4	37530.1	30901.7	976.28	1469.7	1496.85
440.3366191/1365.2988888	35377.9	92974.4	78284.5	922.845	733.858	1008.48	108034	1125.52	36704.3	3066.17	5318.62	4150.19	5634.16	25544.6	3216.31	1588.2	1243.17	1864.4
440.3605058/1381.3255554	0	0	0	2210.75	3507.05	0	132402	0	41806.6	9101.36	1952.33	2955.25	0	2290.14	6532.52	0	0	0
440.7050654/1183.1674998	0	0	0	27991.6	31541.1	30872.5	22723.1	12773	22000	49448.1	29617.3	53966.9	0	1161.98	2114.97	1537.68	0	0
440.7051379/1184.8075002	0	0	0	21146.2	28362.6	25555.7	36077.9	10921.9	13543.4	32106.7	32648.1	37588.8	0	694.595	1280.46	553.064	0	0
441.2020829/1222.8129414	1111.54	0	1387.38	117870	348129	227626	11543.8	6327.76	106922	197717	71655.7	37814.2	2439.31	6108.34	121026	77150	60754.4	40020.6
441.2606921/1136.1685716	1724.35	2348.76	2972.21	37646.6	30154.8	24989.8	33259	21742.7	54933.5	58023.2	42786.1	48550.6	0	0	0	5391.72	6575.38	0
441.3069534/1288.4958336	9695.49	15490	34963.6	0	0	0	39867	17033.7	23509.9	671.308	0	0	8914.67	22702.8	21463.6	400.742	368.672	0
441.3293152/1393.4933334	116311	80507.7	6981.69	96848	8021.87	21953.5	103929	50984.8	133694	1533.78	34603.1	55244.2	6248.51	57557.2	2409.76	8604.1	369774	34727.5
441.3726439/1403.2594116	1747.72	1735.37	9423.55	42572.2	76641.4	12873.2	179187	7547.71	79407.6	242775	55435.8	63667.2	7102.91	21008.2	21048.8	1992.15	3763.28	0
441.8312531/1393.455	48606.1	36263	4027.35	44188.9	3839.7	9518.18	47483.6	6841.32	59614.6	587.064	14550.1	25312.6	3087.91	29822.3	1446.02	4805.95	168856	15910.5
442.164262/1096.560714	0	0	0	22166.2	25482.8	21119.4	29414.3	23654.6	30035.5	44368.4	35502.3	33812.2	1078.58	1727.66	2284.69	6213.41	4731.18	0
442.1978446/1126.5533334	320.359	468.798	537.741	7692.11	7593.35	4425.47	38456.1	22239.5	25244.9	10423.7	5369.86	7673.88	22748.4	47425.4	37279.1	1196.8	1420.05	1044.82
442.2056071/1223.5026666	0	0	0	25725.9	84274.1	56092.4	2796.47	1487.62	22999.4	45601.7	10624.1	138720	593.922	1249	29639.1	17555.5	12423.5	9053.21
442.2546861/1012.9699998	28909	39295.7	148670	0	0	0	144141	83051.8	153023	0	0	0	538.17	29717.5	5069.89	0	0	0
442.3158527/1311.1038888	9520.49	17409	25473.3	12336.1	12903.1	9569	87812.2	62482.5	62093.7	38659.3	85794.9	49660.8	31884.9	49611.2	19776.2	2735.86	3231.82	5360.8
442.3163825/1264.6544442	40541.7	39625.6	30592.1	7615.41	10940.6	8176.76	120110	46230.7	69006.1	37885.1	41317.1	45416.3	25711.6	53549	20496.4	5844.64	8731.25	6189.24
442.3163876/1233.4311114	28214.5	16173.3	37214.8	4962.5	5710.23	4070.29	33633.3	23533.3	23640.5	12161.6	27324.1	18960.8	15833.8	31102.8	26423.2	4426.26	2462.63	6774.1
442.3327087/1392.9319998	12698.8	9182.29	1124.32	9901.7	936.596	2644.34	8810.82	0	14079.8	0	3059.59	6189.31	751.847	7393.11	0	1531.1	53706.2	4151.64
442.376018/1403.3235714	711.667	501.949	2621.79	13993.1	23356.3	4142.6	51842.6	0	23106.8	75510.2	18673.8	17967.5	1868.93	6991.95	5507.26	0	0	0
443.2175751/1136.6763636	0	0	0	49448.8	55693.5	42529.6	57174.7	35081.4	47940.6	83022.1	54945.2	96030.9	0	3575.65	5149.53	0	0	0
443.2177878/1206.292353	422.2	0	491.501	51802.3	66892.8	131664	22996	5502.16	35833.8	56677.1	38591.9	43879	1057.71	6440.85	19172.8	13419.2	6553.35	4260.74
443.2203562/1183.5306666	0	8647.48	14076	309748	449785	320978	306612	181560	466754	867656	439139	646894	0	0	1376.83	8172.4	2760.6	313.315
443.2582798/1012.6187502	6396.6	8033.54	31667.4	0	0	0	29397.2	13009.6	32099.2	0	0	0	0	6028.4	1002.59	0	0	0
443.2732747/1135.9686666	0	0	0	529106	367418	344627	564431	238546	378762	594937	451541	588948	22372.5	22011.3	37827.1	54928.4	71817.2	2194.45
443.3196859/1300.8006252	3560.29	3011.26	12965.5	11333.7	13726.4	15558.8	74751.1	44421.1	60778.3	50577.9	307471	123107	17704.4	29352.3	11331.3	472.359	0	0
444.2213999/1205.0513334	0	0	0	11395.4	16021.5	28706.5	5421.32	1406.32	8431.06	13324.3	9147.14	33502.9	331.908	1525.87	4321.71	3969.86	1316.03	854.423
444.2238037/1183.5760002	0	2528.6	3969.53	81924.4	112811	75887	79941.4	41333.7	120483	230724	111985	167894	0	0	262.653	2134.29	688.404	234.841
444.2325745/1131.585	3010.45	503.145	5088.09	0	0	0	0	0	0	0	0	0	0	0	0	48714.9	66294.5	47020.3
444.2767426/1136.2586664	0	0	0	66368.2	49761	45227.2	75075.7	32897.7	50398.7	80080.6	59962.4	77535.8	2299.19	2673.41	4782.56	5639.62	8809.92	514.502
444.3224769/1299.8884614	0	0	0	1742.84	2041.25	2568.02	10869.1	6599.39	7517.33	6438.96	42877	16863.3	2119.86	3073.84	970.403	256.938	0	0
444.9768931/1182.9116664	0	0	0	21322.6	26907.6	19640.4	20979.5	0	0	43268.3	0	40747.6	0	0	0	0	0	0
445.1223946/1182.71625	0	0	0	23500	30971	20620	23567.7	10533.9	0	38374.8	20539.7	40400.4	0	0	0	0	0	0
445.1678085/1182.1699998	0	0	0	31680.6	0	0	0	0	0	70423	0	0	0	0	0	0	0	0
445.1698494/1183.0483332	0	0	0	45679.4	61323.5	50680.1	40821.2	21911	36038	70423	52742.8	68594.7	0	1534.03	2599.55	995.549	0	0
445.1716143/1183.0483332	0	0	0	45679.4	61323.5	50680.1	40821.2	21911	36038	70423	52742.8	68594.7	0	1534.03	2599.55	995.549	0	0
445.2330009/1183.131111	2520.11	799.931	2325.92	6.88458e+06	8429225	7778397	8573931	3.92405e+06	6565005	13000000	8558214	11600000	2211.21	273892	453511	149870	56391.5	4037.96
445.2945597/1183.2346668	0	0	0	45102.9	50071.4	42325	43850.5	23812.7	36224.3	89318.7	46092.2	72150.3	241.594	1828.57	2829.14	1128.66	779.938	298.427
445.3531202/1183.1941668	0	0	0	18467.1	28230.4	20053	21508.5	10787.2	19703.3	40461.1	22850	36897.4	0	668.721	1508.2	352.496	0	0
445.4889819/1182.9424998	0	0	0	22642.8	24633.3	28936.4	18215.3	13366.4	23471.4	46730.6	28325.5	40337.1	0	849.65	1700.49	471.735	0	0
446.2364702/1183.0431252	538.765	0	0	1.76962e+06	2.13997e+06	1.98941e+06	1.81446e+06	1.00333e+06	1.69781e+06	3333744	2.21635e+06	2.99368e+06	1009.72	68942.7	118548	35149.3	12153.1	1268
446.3753272/1436.8511112	21684.1	20765.1	11854.6	0	0	0	79796.9	5365.53	27835.4	0	0	0	28505.8	50123.8	38420.9	0	0	0
447.3467127/1488.1366668	53285.4	46683.1	53126.2	37136	35273.1	28674.9	59484.8	50300.1	51808.3	27592.6	26972.1	31926.4	42813.9	45163.4	55579.8	27674.9	36511.1	30376
447.3496721/1406.8933332	13047.5	54462	26340.4	0	0	0	12877.7	1418.89	61087.1	0	0	0	9418.41	10491	10128.3	0	0	0
448.2421417/1183.404	0	0	0	27599.9	36242	35184.7	28362.1	17243.6	29605.3	61913.7	35471.4	49025.6	0	0	0	768.703	0	0
448.3368039/1407.6611112	38883.6	26827	3358.94	29490.7	2437.83	6892.77	45376.9	13419.6	57025.8	782.708	7703.77	18587.5	1584.98	22492.4	723.308	2648.59	117441	7172.41
449.326099/1250.7005556	1738.47	1802.8	20194.9	4594.3	4354.72	3086.46	30875.2	19616.3	14759.8	3622.57	2367.4	3986.32	42269.8	81821.1	37028.7	418.943	500.982	665.7
449.8303452/1183.1524998	0	0	0	27796.4	31622.9	30500.9	22732.6	12951.9	21612.5	48984.7	29144.6	52992.2	0	1150.29	1985.76	1398.12	0	0
449.8304316/1184.7349998	0	0	0	20938.6	28171.3	25331.5	35065	10875.9	13571.7	31832.5	32341.1	37608.1	0	750.732	1250.99	592.234	0	0
450.3580276/1322.364	39055.4	2936.49	3271.56	0	0	0	0	505.936	0	0	0	0	1447.5	1253.2	1096.59	474.003	519.957	739.21
451.2720676/1314.8855556	11369.2	32711.9	5886.25	5486.03	5655.39	5532.06	30612.6	19013.2	34850.1	45839.2	36457.4	22778.3	38529.8	42201.2	71262	24137.6	31727.9	19244.9
451.3212001/1316.6861112	6825.54	6624.37	37631.2	10822.6	11554.8	20899.1	41846.3	3116.76	46217.4	46316.3	53246.6	41490.1	52105.7	56545.6	10863	3592.27	6210.44	8960.8
451.361515/1343.0449998	34773.8	35622.4	42446	0	254.829	0	2938.97	329.26	2772.42	858.568	904.823	1072	2630.96	2295.52	1175.82	451.446	1148.16	1389.48
452.2799154/1406.3623074	1651.09	15558.6	11463.9	697.266	0	370.848	52884.7	1578.05	308212	299.917	0	0	6698.22	3727.4	4012.44	0	484.651	0
452.3173226/1316.3411112	30720.3	26486.2	143475	45071.4	44617.5	94110.9	121381	5843.55	180431	186925	212634	215264	232591	260884	44320.4	16140.8	28310.2	40305.5
452.3740073/1398.3161112	20886.4	24661.6	26920	627.265	867.147	690.971	51531	1534.25	25275.3	640.832	574.619	691.214	11827.6	81485.3	40384.4	580.229	847.268	946.193
453.2339281/1327.4899998	5228.93	9191.27	12797.4	0	0	0	8765.22	1666.66	57469.3	0	0	0	0	520.351	0	0	0	0
453.2830462/1405.8942858	0	1267.26	1998.72	0	0	0	7972.4	0	63684.4	0	0	0	1083.66	639.795	874.983	0	0	0
453.2875841/1348.0333332	20151	35130.9	12787.3	49497.1	27789.9	53214.4	203536	68097.2	259026	221649	391827	303391	15838.2	32602	5023.49	7010.05	5340.23	3573.07
453.3210805/1317.306111	6827.16	6604.41	36492.1	9873.58	10122.5	22843.6	43080.8	31880.5	47928.8	48123	54117.5	44998.5	48503.4	67911.3	11268.6	4102.85	6679.37	8426.84
453.3249618/1361.1355554	65653	590866	26727.9	464798	277829	199542	28145.1	375.866	167386	726.232	274643	66376.9	30138.6	77422.4	185769	166288	31586.3	515969
454.2908613/1326.177222	214580	535579	72127.3	71578.4	71612	118884	48690.9	258839	62780.1	54041.1	95766.4	72497.1	265100	259638	328289	58824.4	69405.5	180499
454.2927774/1404.866154	9454.12	5577.55	6731.96	685.292	732.487	541.845	372452	0	79269.5	279.525	0	0	2250.75	24220.7	21219.6	0	495.326	0
454.3275604/1361.6541174	9531.77	90808.2	3938.33	76882	43935.4	28628.4	4439.72	35042.1	21494	0	41205.4	8111.25	4034.5	10519.2	28132.4	21613.5	3830.1	78976.1
454.3523704/1316.7427776	30198.2	23062.6	26250.3	17962.9	17976.2	33744	34823.7	3443.45	30001.4	39512.6	44656.5	37710.5	73134.1	59119.8	20901.9	13478.4	13509	16888.8
454.3523729/1317.2633334	18693.6	14652.3	24068.3	17962.9	17976.2	33744	19609.5	2291.85	30001.4	32488.3	39469.1	30144	58083.4	59119.8	19821	10127.6	11256.5	9563.11
454.3524687/1352.0905554	1116.15	813.027	1295.62	6982.55	4301.08	6983.38	17938.1	729.373	20238.3	20488.3	34229.5	22382.7	3842.19	4716.24	3501.19	1655.03	1047.81	527.815
455.2939521/1316.8794444	29818.2	84293.7	9000.65	9146.44	9711.6	14500.2	52129	38013.8	93114.2	49775.1	51297.6	37877.9	39045.4	34994.1	45525.2	8747.43	8703.22	22478
455.296463/1404.8875002	2262.77	1320.93	1655.55	0	0	0	79519.4	0	17183.3	0	0	0	503.297	4930.3	4488.72	0	0	0
457.367513/1381.1477778	1557.16	1102.78	3398.05	9548.09	22976.6	2878.29	786105	62366.2	254770	56258.7	11922.2	16928.5	4780.62	13215.4	45003.6	2218.25	5532.95	414.243
457.3675034/1353.877647	586.416	0	444.393	11031.3	17166.8	6415.45	26482.9	1182.5	9755.2	39124.3	6991.31	13737.9	814.19	1976.67	2612.24	646.01	987.198	508.669
458.3114238/1229.6758824	1782.68	891.296	4328.02	4083.33	5662.36	2455.75	9850.42	23012.7	9289.95	2939.93	2776.26	6121.71	48235	67577.7	55140.1	441.629	637.282	0
458.399304/1403.0307144	411.759	411.955	2374.66	7075.9	14194.5	2152.42	23356.4	0	11466.8	42068.3	9393.35	11849	1470.54	2858.96	3144.36	0	0	0
459.2294935/1178.9558334	0	0	0	46607.3	65524.9	64789.7	12966.6	11092.6	17760.9	85951.9	61141.4	81222	0	0	2109.94	1510.18	672.999	0
460.1997236/1188.8575002	0	0	0	1533.39	6206.56	552.111	52523.3	34086.8	33019.4	15772.3	9191.94	13751.8	8753.22	18490	10965.4	0	0	0
460.2526591/1201.3273332	448.547	0	723.628	32935	37134.7	36148	26256.9	15479.4	20350.5	76375.3	39837.1	57912.4	0	1173.36	1342.9	980.451	351.015	0
461.2837777/1178.9276922	0	0	0	36492.6	49914.8	46515.5	1932.21	5391.8	7908.81	52666.1	38569.7	58800.6	0	560.416	1851.01	1118.01	526.761	0
463.3426395/1393.5216666	131386	96773.9	12154.6	129937	14034.1	29179.9	122359	63993.2	179507	2213.02	41967.7	74749.5	10775.6	80369.6	2838.54	12608.4	447942	51548.6
463.8443807/1393.3733334	69649.5	43692.6	6001.07	56442.8	6751.07	13704.2	63043.4	9210.63	87340	1237.07	21911	37121.5	4450.62	37419.8	1284.46	6044.7	248878	21275.9
465.3058565/1433.91	9723.44	59019.5	66771.7	1267.35	1293.69	1035.16	167136	12100.5	866093	1907.41	2108.83	1486.54	11452.7	14118.9	39552.1	720.591	1244.75	925.169
465.3237245/1277.6350002	13108.1	16573.2	14665.2	7798.31	7883.89	4726.8	28878	23234.3	65328.6	28329.1	15908.2	14413.1	5074.58	4145.77	5180.15	748.807	535.606	917.449
466.3092392/1433.4766668	1777.58	14046.9	18127.9	293.405	562.603	404.321	45775.2	3661.8	243164	533.581	733.238	577.61	3186.23	3661.03	12433.3	0	0	0
466.3290778/1429.221111	4664.08	2168.62	2280.15	0	0	0	55000.7	0	3619.9	0	0	0	1036.83	4769.81	2758.96	327.243	0	0
466.3330324/1316.0805558	8275.03	8392.4	23353.3	6936.25	7238.13	15728.9	20123.6	1336.94	29816	30679.7	32569	31661.7	43531	40248.3	7548.04	2502.03	4030.82	7250.06
466.3525916/1324.2744444	25974.4	28816.2	37768.5	6368.87	6499.22	4522.15	30739.3	7358.76	20262.6	10468.2	6021.2	4939.6	13239.4	15897.9	13517.5	1923.66	2106.05	3681.74
466.3894978/1405.4283336	20858.8	24216.5	24296.5	0	0	283.271	83868.8	2792.27	24686.3	0	301.757	348.861	16696	88826.2	42881.6	0	0	0
467.2124547/1296.7221426	1931.78	2421.99	4794.38	502.803	496.77	0	6012.26	3126.14	10911.1	1117.52	1180.2	1102.79	608.88	356.642	35654.2	0	0	0
467.2499479/1062.0705882	276.98	0	1236.04	44624	44794.5	38889	33231.8	41126.3	37535.7	38924.8	40700.5	57067.6	3944.71	4969.69	7562.66	16263.5	10195	4254.92
467.2499996/1070.1283332	630.139	1187.65	1550.01	44624	44794.5	38889	51209.5	41126.3	31195.2	36878.9	66352.5	57067.6	3501.6	4469.33	7562.66	16263.5	10195	3997.27
468.253438/966.222375	0	0	1881.38	15712.2	18333.2	12524.1	76116.2	47392.8	40601.4	25950.4	23031.3	35706.9	2693.54	4548.64	8354.76	12366.8	13390.7	21580.9
469.2282245/1309.9438464	1919.81	3545.47	1025.62	0	0	0	2334.29	1418.48	4368.86	0	464.684	485.948	57795.8	32391.9	6704.92	472.553	1235.86	0
469.282241/1253.6005554	47391.5	87107.7	53889.9	8771.79	13781.1	5436.32	24743.1	33935.3	54566.6	12938.2	12748.7	13427.4	4153.86	2603.93	30593.7	1405.64	1560.06	2928.06
469.2821613/1247.9955558	6628.11	12005.5	11020.9	3448.83	4397.9	1690.22	15499.9	15064.9	31917.6	8442.77	8385.4	8901	1156.15	1227.54	41699.1	790.591	545.112	1218.27
469.28248/1304.3016666	19804.6	60241.9	14809.6	3576.82	4845.54	4367.25	38952.5	47630.6	77082.1	14288	33001.7	31944	5140.92	7149.87	76257.7	2074.99	3080.22	3121.73
469.3320131/1350.3706248	0	0	1029.22	4992.86	3481.41	5313.93	19698.7	724.525	26213.8	32216.1	38020.1	31557.4	3060.72	4065.14	1955.35	1107.82	995.248	886.64
469.3676014/1382.8849998	0	0	0	1879.03	0	418.335	37500.8	0	10871.1	7414.55	1790.22	2173.89	0	0	2719.8	0	0	0
470.2654029/1251.1988886	8207.65	1386.34	42635.9	3291.93	7643.4	0	0	0	0	0	0	0	0	0	1206.69	6657.03	8384.41	20504.3
470.3504596/1408.0305558	47804.5	33860.6	5667.35	40426.6	4179.73	9080.79	57007.8	18604.9	66454.3	1115.75	14676.4	23519	2969.78	32292.5	1317.31	3102.22	141811	8447.14
471.2073975/1228.2241668	14041.1	57552.9	70932.3	1643.38	2487.33	1835.76	9247.52	2672.2	12603.4	968.065	1082.39	1290.89	0	0	0	0	0	0
471.2438469/1279.1175	34100.4	31733.3	12445.6	2415.06	3390.08	1408.28	28163.8	19591	60493.1	9029.88	9756.61	12223	0	0	0	0	0	0
471.2440008/1331.7077778	37107.8	47522.5	33558.6	3974	5181.52	2200.56	38624.7	27594.1	89894.6	9596.2	7833.62	12491.1	43467.1	45128.2	740207	4759.53	15759.4	607.35
471.2440247/1305.4399998	19650.4	23507.1	16381.5	2642.56	6402.55	1697.72	19874.8	17257.8	44426.8	7695.82	6269.12	8709.95	13569.4	26165.9	15477	0	0	0
471.2814693/1153.0099998	0	0	0	24514.7	8828.91	61433.5	0	0	0	18060.3	3162.54	19525.9	0	0	0	1878	2196.59	0
471.3135284/1304.0320002	0	0	0	0	0	0	0	0	0	0	0	0	15721.3	0	73262.9	6992.05	3150.95	4093.32
471.3314279/1350.669231	334.512	0	510.792	5197.83	3043.64	5416.84	22540.1	0	29063.7	30229.8	34911.6	35337	2374.83	4037.14	1603.24	0	0	0
471.3471751/1352.4086664	887.633	591.743	1280.53	0	2085.48	1062.63	37233.5	2849.79	10277.7	2170.43	0	1571.1	600.812	0	2566.15	1816.73	2196.95	1536.33
472.244555/1176.1300002	34892.5	34651.4	38774.6	1324.62	3081.99	0	0	454.51	0	2767.18	0	0	429.742	958.429	1069.69	4959.58	7368.91	11236.3
472.2471547/1334.759412	8629.07	11366.7	8247.66	648.959	1520.29	546.823	9664.52	6628.07	20775	2693.07	1840.82	3180.45	239872	126364	208339	1249.75	3754.67	0
472.2806926/1143.0429414	608.491	648.808	0	269093	213143	189621	298098	157640	32172.4	326867	301212	288489	14066.5	16410.6	26937.9	32243.1	37473.6	764.113
472.3415362/1370.655	18261.1	2448.3	49283.9	456.582	0	0	972.323	0	407.899	321.258	249.29	388.466	0	0	0	1444.13	1214.88	1280.26
473.2230486/1217.5157142	21528.1	41555.8	25956.7	1048.22	2300.88	772.395	19165.9	20109.8	37037.5	1000.85	1714.79	2345.05	249.223	0	889.553	0	0	0
473.2233625/1214.2371426	32777.4	54244.6	32808.4	716.489	1222.32	507.729	13272	18966.3	22746.5	866.335	786.889	1246.78	0	0	1363.21	0	0	394.232
473.2312762/1156.9408332	0	0	0	3181.94	8344.6	2159.7	6671.3	6908.65	5607.26	2466.96	6531.67	4618.66	21856	43841.7	29063.2	0	0	0
473.2841873/1142.9271426	0	0	0	58337.6	48589.2	46625.1	78365.3	41317.2	60481.1	87199.4	76990.9	74393	3916.11	3979.51	6838.74	8208.3	9934.61	0
474.2265254/1263.6966666	71789.5	161762	131024	2280.31	4309.98	2465.76	60076.7	44348.1	122866	1387.69	2539.32	3707.62	448.77	504.629	816.228	0	0	0
474.243454/1136.2514286	4832.57	4432.33	5757.11	0	0	0	0	0	0	0	0	0	0	0	405.504	42026.5	58197.9	42175.3
474.357145/1358.5842858	36482.7	1860.75	64356.6	0	0	0	0	0	454.459	0	0	0	0	0	0	2814.14	2514.64	3265.09
474.3940766/1381.3035294	440.473	423.726	1161.99	2865.83	5790.87	996.1	207004	1122.69	67572.5	14145.8	3476.01	5052.46	1392.37	3796.03	12297.8	732.026	1610.49	0
475.3974442/1381.4209998	0	0	0	1197.18	2204.33	0	60787	0	20144.2	4920.12	1440.97	1196.94	703.521	1104.3	3457.41	0	0	0
476.210456/1239.1405554	560.568	1562.53	10370.8	1462.06	6321.8	766.195	49815.7	48472.2	28097.1	4089.42	3443.33	6095.17	4084.97	14811.3	7315.84	1456.6	2286.04	2118.1
476.2746696/1404.8875002	2396.06	1328.93	1913.43	0	0	0	55637.8	0	15235.8	0	0	0	523.477	5593.32	4672.8	0	0	0
476.279981/1395.4366668	4070.52	44435.2	9253.75	0	0	0	1061.95	0	4081.64	0	0	0	879.47	0	0	0	0	0
476.3066169/1137.3283332	50818.6	52675.2	20237.9	58947.8	23264.6	24519.8	76366	31348.3	51593.9	16939.2	28759.7	37320.8	23477.1	32576.1	23903.7	15966.8	75480.8	16789.7
478.2925942/1392.7990908	859.884	607.409	1113.08	986.046	0	0	16871.2	0	6272.47	398.07	341.19	0	5101.2	62804	28251	0	0	0
480.3082428/1409.384286	895.593	805.869	759.551	0	0	0	39607.8	0	7240.23	0	0	0	0	1991.54	1405.94	0	0	0
480.3110697/1423.5766668	392.436	2858.18	3389.84	1412.43	714.794	497.908	5138.13	744.076	53054.6	0	353.52	395.832	3401.53	2682.19	3403.68	0	0	380.735
480.3528624/1361.5037502	9471.52	88218	3401.85	54459.1	32831.7	22032.6	1788.93	0	12518.2	0	27878.3	5504.62	4841.06	10221.6	27196.3	28442.9	5135.64	54033.8
482.0571729/1304.1664704	14190	17505.9	13817.1	1291.35	1454.19	997.834	16931.6	10641.1	23422.8	3268.93	3750.46	4414.09	50327.9	50903.4	45382.5	1006.53	5007.32	0
482.3241968/1422.735	9018.38	5079.27	5816.85	2729.91	1023.06	1311.63	78125	1280.69	9846.74	0	0	454.237	1589.57	9157.08	8673.05	968.453	1649.98	455.897
482.3297891/1345.755	43732.5	7882.38	31019.7	3110.68	2032.77	2054.82	59086.5	13789.6	28076.6	2224.49	7132.43	5772.21	6941.5	9131.87	6996.78	2667.47	2099.85	5059.95
483.2075516/1252.5493332	6492.82	8916.08	10871.8	390.069	485.286	449.347	12064.8	4543.96	22222.9	902.581	1588.28	1201.85	2341.06	1019.68	150427	0	0	0
483.2742676/1386.234	0	643.795	0	0	0	0	16117.1	0	75523.1	0	0	0	461.305	0	847.437	0	0	0
484.2805/1186.1330772	0	0	0	23167.3	19608.5	21785.7	32338.7	12823.8	12555.1	14434.1	20662.1	22082	3985.18	2848.57	4990.16	0	0	13223.5
484.3632516/1291.4927778	9144.02	8112.26	14910.9	17611.2	15971.9	11196.4	48664.5	53135.2	46880.8	47774.6	33995.6	32308.5	27762.7	30480.8	31355.6	1546.23	1406.65	3728.33
485.2231293/1265.408235	55428.7	79225.3	63165.6	7107.89	12217.1	5951.84	95269.3	69389.7	179990	30246.2	32476.2	44640.6	221477	230499	200957	1229.53	5862.07	0
485.2231335/1278.6533334	77010.8	122990	152347	19806.9	19284.6	23309.6	70306.5	19695.9	135576	34812.3	27409.1	32738.6	242251	206290	303285	6030.61	41182.9	1461.14
485.3558155/1393.6011114	117151	86077.6	13265.9	107439	13622	29581.7	109004	59374.2	150784	3024.64	42578.5	77611.2	12247.3	69014	2241.82	15774.8	413271	48831.9
485.8575948/1393.547778	56386.8	43259.3	7200.69	57887.2	7443.27	15200.1	54206.8	8349.83	81477.2	1730.6	21100.8	38606.5	6275.95	36852.4	1262.76	6954.42	209644	17899.1
486.226634/1265.109375	12524.8	18816.2	14467.7	1435.27	2828.76	1468.85	20450.9	16492.4	40962	7719.79	7577.72	8646.04	53182.5	55669	48014.3	0	1604.94	0
486.2266159/1278.6155556	16551.9	28201.1	34438.5	4328.29	5232.79	5101.56	15687.9	5353.53	29312.4	8293.62	7371.3	7589.12	58642.1	51167.9	74770.5	1552.51	8438.52	417.814
486.2768653/1136.1692856	0	0	0	50008.5	36198.5	36877.4	30507.5	20167.1	28017.8	50096.7	45529.8	56796.4	2941.85	2632.87	5187.26	5336.48	5567.27	0
487.1787157/1304.6749998	6961.17	9117.32	8044.85	1559.22	1754.58	1208.73	9228.43	5982.49	16978.5	0	3329.2	3400.01	25628.4	34285.1	39560.5	894.602	3859.33	0
487.1804382/1303.2520002	0	0	0	0	0	0	11481.1	0	19872.2	0	0	0	25265.7	27196.6	33967.1	0	0	0
487.1849343/1304.8914288	0	0	0	1352.22	0	0	0	4434.52	0	2839.33	2226.04	0	26567.8	32938.4	39560.5	0	0	0
487.2388136/1297.1744442	39676.1	113900	36172.5	43335.7	64482.2	207030	2.10046e+06	1.52551e+06	41467.4	641721	613795	708059	5120461	5899038	6.10829e+06	150973	48483.3	3425.94
488.2422256/1302.5444442	304125	378923	329938	55386	70984.3	51101.2	487694	355253	791066	171239	163188	187204	62803.9	57072	73633.6	35519	176952	758.92
488.2422997/1274.4270588	115624	136541	87171.4	10622.6	13189.5	5582.98	102153	87474	187227	26590.7	21532.4	33304	43060.1	23550.6	59387.4	426.067	1725.4	0
489.2438229/1304.1629412	43550.5	52227.8	45097.9	6986.06	9229.64	6062.83	69072	51566.9	107578	20683.2	21187.4	23587	164100	176531	205007	4693.24	23603.2	0
489.3148287/1226.8327776	23757.6	19431.7	3625.38	20885.3	4515.76	7528.65	3643.77	11681.7	13905.6	2193.61	4669.44	8354.75	10682.3	13453.2	6708.45	4834.12	42862	4761.45
489.3646698/1037.64	0	0	2067.77	0	0	0	61842.7	1536.62	2992.37	647.742	0	0	0	0	0	0	0	11107.7
490.2373837/1304.0752944	9379.85	13201.6	10902	1735.25	2264.93	1331.92	14187.6	11406.1	24780.2	4981.58	4063.24	4855.45	37171.4	41276.4	45526.5	1125.51	5892.53	0
490.2915227/1264.0099998	0	0	474.172	45221.3	35062.5	48757.8	1463.08	2760.42	1017.91	35333.2	19938.3	29240.8	0	0	0	6262.2	7817.48	13329.3
491.3113439/1318.5269232	0	480.47	0	24347	19884.9	15551	83919.9	0	44687.1	83117.5	59521.4	49684.3	0	0	1339.52	33397.3	43844.2	48154.6
491.3731384/1346.018889	640.654	471.085	1055.95	1247.35	1990.37	1044.26	47553	596.306	15567.3	3915.31	1846.86	1337.78	998.658	1689.66	2861.44	785.857	643.454	538.383
492.2622702/1212.7835712	0	0	924.707	848.51	1902	623.999	4589.58	6223.41	4471.94	903.398	684.232	1158.23	48264.1	65186.3	50479.7	0	604.134	0
492.262389/1217.129286	275.089	0	636.386	1264.58	2042.82	977.345	21843.8	21196.7	16433.5	902.946	1854.09	2098.34	39367.1	60946.2	37832.9	0	0	0
492.3635084/1407.0216666	45461.9	34458.9	4248.35	39944.5	4022.92	10126.7	36875.2	15730.5	56465.8	834.525	11805.1	24250.4	5515.61	26327.7	1197.41	3862.87	146170	11833.7
492.4048193/1381.192941	690.716	0	760.311	2338.22	5322.38	704.017	110514	327.992	39707.2	8546.13	2553.97	3062.95	1307.08	2199.47	6923.58	497.035	1275.19	305.138
492.5033821/1304.2064706	13432.6	16104.8	12990.4	1272.43	1432.32	967.226	15880.4	10323.4	22273.5	3156.42	3542.99	4280.56	48347.9	47284.1	43147.5	1074.44	4737.54	0
493.2661861/1263.976923	0	0	517.672	1931.08	5212.67	3277.33	70744.5	45251.3	32427.8	1800.42	2490	3949.06	68673.2	155203	108365	0	0	0
493.2809153/1147.1556252	0	0	327.165	9025.51	8899.91	7601.68	19483.9	16946.8	20558	30386.4	33966.2	35824.3	521.351	476.131	1221.26	2511.61	2846.98	992.406
493.4078344/1381.545	0	0	0	653.774	1405.85	0	34750.9	0	12263.7	0	882.129	0	0	869.27	0	0	0	0
496.2732035/1215.3666666	0	0	0	0	0	0	46568.9	16238.8	25204.4	3164.07	2616.3	3076.27	0	0	0	0	0	0
496.3002894/1131.9888234	744.448	0	659.506	133103	110191	104054	23945.3	16976.6	28841.7	43000.1	56123.3	61531	4076.61	3811.23	10595.4	29426.9	19046	2350.97
498.3248588/1301.0694444	47957.8	11987.4	26288.7	2985.52	1841.93	1679.26	2523.54	1031.72	9321.95	1028.27	4323.29	5893.2	7673.85	6051.54	4214.13	4650.01	1791.09	5901.53
499.2754076/1343.0733336	5483.5	6545.75	13747.3	918.956	1417.97	964.685	18040.6	9381.15	43454.4	2813.65	2935.97	2430.16	25006.1	25556.8	27603.1	833.105	1168.44	1658.56
499.3081777/1316.0606664	1597.65	2295.84	4228.07	0	590.72	300.081	17418.9	15665.2	84598.4	0	1269.04	5267.22	3436.41	0	20829.6	658.351	831.672	1229.27
502.2846798/1285.32	29249.8	19144.8	43581.3	0	0	0	24839	19464.2	23701	0	0	0	14741.2	19975.2	28361	0	0	0
502.2912892/1153.4207142	0	0	0	40939.9	39763.7	36735.4	39247.6	32611	45237.4	59725	58295.2	57942	2172.86	2547.99	6266.11	6079.63	6028.4	0
502.3527715/1264.760769	0	0	432.774	946.832	2211.95	547.069	97950.6	48371.8	48019.1	425.211	6817.93	22098.4	2918.78	3449.79	5479.63	0	0	0
503.2339427/1230.0979998	38382.5	66322.6	72116.8	13186.4	36667.1	15990	94266.4	107364	187933	16940.6	36784.2	45921.5	1789.48	1734.86	2353.67	0	0	0
504.2373118/1229.0500002	6041.4	13064.9	15467.6	3026.65	8841.32	2723.9	18567.6	23874.9	41539.2	3443.37	8442.21	8664.03	275.528	487.014	694.069	0	0	0
504.2625054/1275.3844446	424026	418806	397285	41476.9	40019.3	49497.9	157071	47883	98158.7	52901.3	52912.9	37426.5	164755	39891.6	265082	12191.5	66530.7	1141.58
504.3682205/1299.2689998	6997.36	0	45975.6	413.984	546.782	552.937	0	968.126	3239.73	0	0	0	626.352	0	735.226	0	0	1930.89
505.2659652/1277.931765	106102	109786	102657	9596.96	10446.3	11721.1	35144.9	5885.43	22049.9	14285.3	11503.5	13682.1	41784.2	40422.4	62380.2	3101.94	15160.9	0
506.215858/1303.162353	32723.4	36407.1	38935.9	1556.42	1616.88	1256.49	21989.9	588.392	12302.1	3803.07	4697.85	3822.61	8142.76	10749.5	9469.57	900.336	3844.21	0
506.3478495/1297.8683334	36500.7	37230.8	36889	1675.01	1569.37	1264.84	17395.6	1297.18	12674.9	3858.67	4579.85	4245.18	7435.82	11430.3	9315.55	44934.9	45672	35580
506.3575815/1303.6430772	36500.7	37230.8	33233.8	1119.53	1569.37	1264.84	19942.1	0	11427.1	3858.67	3027.49	0	6677.99	7164.93	9315.55	0	0	0
507.2817815/1298.1911112	1400024	38743.6	1.5609e+06	68033.3	78164.3	61145.3	649058	90198.9	585076	176872	170670	37868.1	399033	444645	420175	39902.7	152311	754.935
507.3692585/1393.487778	92530.1	66684.5	11508.8	85881	12745.2	27462.1	83339.2	41503.8	120071	3391.11	34545	62653.4	14429.1	55082.2	1607	14569.4	336761	39091.9
507.8708844/1393.4816664	47885.4	33233.7	7471.05	45194.2	8368.95	13549.9	43672.9	7499.44	62366.3	1481.73	17886.1	31502	5917.38	28815.9	1195.88	5368.78	189135	19142.3
508.2800145/1304.4316668	37012	225948	241096	9384.97	10428.7	9375.1	138392	37690	86476.3	23167.8	23794.1	27975.8	56706.7	66439.3	61184.1	5372.41	20044.3	367.199
508.3138123/1333.77	93731.4	49655.7	47204.2	524.46	433.655	0	4128.47	0	3216.78	1375.6	779.176	1967.22	3703.18	4421.01	4462.85	0	1374.11	0
508.3724569/1392.7533336	12897.2	12270	2224.1	12979.1	1601.74	3450.17	8512.37	0	11693.5	0	3330.83	9086.1	1803.55	6442.74	0	2231.35	60237	5310.87
508.4211392/1449.9733332	34545.9	31318	32062.4	36238.4	33100.2	30378.7	33626.1	34736.2	33563.5	32641.1	40712.2	39261.6	35215.8	35230.7	38441.6	33840.7	34083	33831.1
508.421179/1427.648889	34734	35031.7	30677.2	38171.6	32949.2	34064.9	30785.6	34931	35827.2	33538	35562.5	33598.1	34025.9	31672.4	35649.4	31704.9	33360.5	33729.7
508.4211629/1462.0183332	33867.3	34610.1	31459.3	33782.3	31310.6	35455.9	28746.4	35533	37521.8	31806.7	32882.6	35731.1	31161	30524.8	31229.9	33525.6	31456.6	33831.1
508.4211739/1437.33	31906.4	33996	34544.2	36238.4	35312.6	31735.4	33626.1	35408.8	31219.9	40896.7	34802.2	36678.3	35215.8	32560.2	32975.9	31976.8	34083	33524
508.4212833/1420.9300002	31220.7	31491.4	35921.9	32845.2	33593.3	35374	25254.7	35709.5	31432.6	30125.5	33817.7	36066.6	31181.2	27293.9	29783.2	31978.4	28110	31229.6
512.1984253/1215.7583334	0	0	0	1186.18	681.511	976.213	0	0	0	0	0	0	39030.3	28589.8	27294.6	0	0	0
514.2854004/1317.0077778	0	0	0	1491.98	2918.31	2051.75	5127.08	0	3070.16	13914.3	40174.8	19174.4	0	0	0	0	1133.47	0
514.3772956/1407.3955554	40837.1	25791.8	7686.83	36572.8	6290.18	13198.3	41533.5	17397.4	53675	3014.77	15398.3	28605.4	6042.55	27128.8	2371.96	4920.53	134713	13794.7
516.2084189/1319.9541174	45493.6	49286.9	41467.9	42537.1	44753.6	51708.5	33793.5	0	41202.6	41236.4	46676.9	44662.7	41432.1	39969.4	46430.7	41643.8	38068.2	40030.8
516.2084746/1321.0258824	43491.3	44730.6	31295.9	42537.1	44753.6	51708.5	33793.5	0	36555.6	36965.1	46342.8	21343.9	32785	42086.9	41636.9	39960.7	30334.7	29127.5
518.3146108/1342.2966666	58148.7	70682.9	47219.6	1118.36	3116.35	2189.41	58728.7	758.869	39931.1	7405.19	7384.66	6346.1	26057.8	42037.9	36450.9	2593.74	3953.12	3485.22
518.4008626/1381.1320002	0	282.524	619.77	1775.57	4019.58	482.353	85063.2	0	35581.3	9527.85	2368.91	2708.2	721.765	2076.82	7222.3	317.316	739.322	0
519.2730637/1251.5299998	1227.44	404.459	74210.8	0	451.206	425.222	8066.11	1921.28	4166.25	526.553	1337.89	725.775	3273.89	4402.86	4017.03	0	0	0
519.3511129/1315.11	7951.62	0	34260	588.961	1079.95	0	79994.6	794.407	41958.9	0	2172.03	7388.6	3313.4	4561.12	7839.45	828.404	1111.24	1896.39
520.3329332/1151.6022222	56159.7	66794.1	24238.7	33192.2	15894	20745.4	33141.5	32172.5	42899.5	12357.2	22933.3	32513.8	23258.1	33595	28035	16079.6	67179.4	13619.5
520.5086288/1538.9762502	1995.45	1491.47	2889.6	0	0	0	39454.9	0	3673.28	0	0	0	0	943.878	1130.87	0	469.389	0
520.8128764/1237.6083336	0	0	2137.77	0	0	0	2453.94	0	1735.68	0	0	0	0	0	0	4832.12	1786.43	44483.5
523.3045852/1305.0770586	37818.6	752805	34895.1	15378.6	19162.7	17156.8	366660	41242.7	200548	27694.8	44024.7	45752.1	141396	174533	156772	10361.1	17492.4	0
524.3082581/1303.1435292	174866	192189	166158	4575.14	4192.56	4256.64	73178.2	1191.19	48971	7550.53	11451.2	10813.8	34206.6	42013.5	40325.2	2896.77	4146.28	0
525.1902398/1117.9422222	0	0	0	7871.02	12749.8	7784.18	1233.71	2322.73	1009.73	11180.6	11611.6	38082.9	0	0	0	0	0	0
525.2541131/1313.7222222	605.984	0	718.438	0	0	0	1186.4	820.38	3135.62	0	0	567.574	1656.29	2591.89	35003.2	0	0	0
527.2701213/1330.6216668	8065.5	12205	10835.6	1094.36	1691.41	977.401	13104.3	5236.66	38440.2	5215.95	3467.7	2549.43	26188.2	16098.8	16622.3	1102.36	1688.23	1144.24
529.2857953/1343.8670586	4422.3	6002.33	3541.85	557.945	824.483	0	4765.23	3402.36	12839.5	1503.2	1892.57	2386.01	79236.5	72392.5	108497	1514.65	2266.02	3616.21
529.3825955/1393.442778	67013.7	46460.8	9885.17	60947.3	11350.7	20719.8	55970.4	8261.71	88303.5	2959.98	26364.8	45513.8	11092.1	39646.1	2154.29	9570.19	245474	30206.4
529.8840976/1393.5888888	40031.4	25245	5268.53	33897.5	6913.02	11782.1	30868.3	1651.21	49602.7	858.237	13676.5	26044.1	6365.12	20949.2	935.638	4835.72	107012	9177.64
531.3013323/1331.6833332	6357.87	7529.65	7038.29	365.33	964.751	438.164	10299.2	7646.3	19154.2	1336.26	2564.83	2329.29	27444.1	28302.8	41986.2	1565.18	2039.32	3043.12
533.324864/1314.7028574	0	0	0	0	3271.27	1667.72	1024.47	0	3763.84	11782.6	0	41642.5	0	0	553.48	0	0	0
533.3255836/1271.048889	16497.8	3142.36	4135.14	13189.6	16966.1	29745.9	4209.11	9828.91	12676.7	46252.3	69900.5	31192.6	1770.17	1447.81	2327.83	17570.4	51763.2	12341.1
535.387246/1494.1938888	36037.4	36258.8	32554.9	32538.6	32203.1	30849.1	40717.1	40776.1	30817.8	31474.1	41865.3	38512.6	38476.8	38621.8	32040.4	30703.3	33178.3	34038.7
535.3872969/1496.1677778	32524.3	35691.3	31730.2	34331.3	31878.1	33522.3	38086.7	37063.8	36746.6	32274.7	38288.9	37625.6	31981.5	32164.9	37523.5	30659.3	30691.9	32313.7
535.3873037/1497.1933332	36037.4	36258.8	37295	38604.4	31560.6	31085.7	32705	41392	30962.8	32130.3	32572.7	33198.6	38573.1	40376.4	38430.5	32387.8	33178.3	34791.6
535.3872715/1480.7155554	36522.4	38472.9	38744.4	41557.8	43757.4	31139.3	47401.1	45611.8	46079.6	33296.6	46424.5	46334.5	40471.3	41431.6	43138.8	31775.7	33178.3	31137.6
535.3872816/1424.3800002	44612.6	44958.3	32257.9	47920.2	48601.6	48279	56644.4	53822.3	51852.1	50599.9	48830	50984.1	46605.5	46905.2	47465.4	33354.9	39842.3	42413.2
535.387285/1473.2366664	36522.4	38472.9	38744.4	42309.6	43757.4	44752.4	48465.1	46638.2	46123.7	31910.3	46424.5	47830.5	40471.3	41431.6	43138.8	31016.5	33239.6	34706.5
536.390313/1407.3199998	31749.1	20293.5	4408.54	28897.2	4305.08	9534.92	36333.5	12404.2	41489.5	1270.52	10695.4	21476.6	5508.32	21749.9	739.997	3184.17	104180	11608
537.5352563/1591.0927776	15418.5	26685	18684	29906.5	11702	6016.98	164970	12917	31107.6	5527.16	8144.85	5836.01	34635	17087.9	31191.4	4074.56	5244.38	4921.47
539.2866007/1131.0255558	0	0	0	0	897.74	641.841	31851	23603	48023.4	70261.1	81586.2	104269	0	0	0	0	944.324	0
539.5228485/1539.3739998	2072.44	1854.86	3263.76	0	0	0	41817.4	0	4367.99	0	0	0	396.481	1215.67	1930.48	359.945	1022.83	0
541.3025624/1130.7345456	0	0	0	1213.27	833.961	649.16	20988.7	15311.9	32270	49138.4	40322.9	57723.1	0	0	0	474.404	631.348	0
541.3388286/1179.1611762	1077.72	0	888.839	51724	65972	50145	32601.2	16476.5	25220.3	96977.8	84962	83972.8	1973.23	2000.18	5417.98	15247.4	23202.7	731.21
544.2956314/1302.6775002	0	3545.36	4489.16	0	0	0	54300.8	3984.89	17345.2	0	0	0	7543.02	20608.5	11520.5	0	0	0
546.3096585/1329.7388886	57887.1	63714.9	55027.1	3118.45	3732.72	2859.67	41381.6	4371.25	32933.9	8630.9	10362.6	6879.74	18236.9	33423.6	22089.4	1422.78	3173.23	2288.87
548.3253411/1326.7855554	39582.8	35382.8	162046	1241.19	2319.3	1637.92	40152.8	10775.2	20094.9	3341.61	9814.55	4029.17	9742.33	20277.4	8617.13	2864.57	4937.9	7015.97
549.2908203/1325.2120002	829.573	1467.23	1710.83	0	432.812	0	24483.6	9408.83	112049	385.366	984.91	1495.49	0	0	0	0	0	0
549.3288072/1342.9323528	41333.5	46070.1	43387.1	399.163	553.767	0	2317.32	441.918	3255.23	1103.02	1142.81	1295.59	2679.03	4528.78	2281.27	1007.75	1578.17	1664.96
550.3409797/1331.5194444	101583	114824	124819	1494.1	3208.51	2268.93	39740.9	1021.88	33531.1	5238.82	9119.88	5479.85	28221.4	45052.9	27921.1	4683.12	9330.2	11813.2
551.3068237/1318.671111	808.657	1522.41	1094.5	0	0	0	12900.2	4017.21	52774.4	1225.32	1054.47	1626.19	0	0	0	0	0	0
551.3957536/1393.5416664	43487.3	28888.4	7325.5	35268.8	8351.75	14842	33221.2	6159.75	52512.8	1967.7	15967.6	30005.5	9755.22	26429.3	887.104	6221.83	173527	20207.9
553.2940572/1317.7516668	0	0	0	1390.32	2743.26	1665.93	17278.1	38468.8	7872.29	2945.18	8951.69	3054.36	5866.37	26969.8	4436.13	0	0	0
555.2526772/1155.6381816	0	0	37772.2	0	0	879.203	0	2726.96	1523.86	2598.44	0	1669.02	0	2797.1	3109.78	6336.16	2038.31	32138.2
556.3133876/1330.2866664	0	0	0	3194.67	7442.74	3437.36	16504.3	4623.61	16323.1	2917.61	9203.08	6675.87	34037.4	78975.5	38008.3	0	0	0
556.4419286/1392.629412	16463.8	18641.6	5755.03	17191.1	5913.51	8048.66	21171.4	0	9949.93	936.102	5335.33	5668.88	5960.76	5127.55	14780.3	10265.5	68054.4	10181.9
556.5297491/1500.8945454	1097.34	1759.33	1736.66	0	470.728	0	52141.5	880.104	8472.45	322.984	0	0	955.786	2287.19	4148.84	0	0	0
563.2706438/1265.2263636	2440.19	3394.02	5600	629.422	1304.36	465.505	51790.6	37814.8	119224	0	5195.97	16061.3	0	0	0	0	0	0
563.3365005/1310.154	0	0	0	8144.95	5355.81	8584.49	0	0	396.849	34885	53848.6	32927.8	0	0	0	1067.33	868.935	597.347
564.3564873/1351.0437498	583.897	437.619	1183.83	9025.57	7765.1	7273.84	9964.87	0	12489.5	53812.6	33547	55799.9	453.133	759.564	0	10400.9	13041.4	9829.45
564.3596225/1160.2566666	31532.3	38090.2	11014.9	23521.3	8719.46	11836	13487	19038.1	21546.7	6179.97	9244.16	17560.5	14771.7	19560.2	14644.5	10332	45662.7	9020.97
565.1555664/1130.9993334	0	0	0	33062.3	29697.2	36848.1	33994.3	14611.9	34935	52676.6	50161.8	74968.8	1483.16	1695.91	3370.42	986.077	1387.04	614.602
565.286527/1268.5525002	1757.39	2036.04	2224.25	657.074	777.86	613.025	22010.8	13372.2	52928.6	886.637	2535.23	4129.55	0	0	0	0	0	0
565.2864914/1308.3525	680.48	1071.29	1627.08	0	0	0	10852.4	4736.11	45459.2	0	292.459	591.9	0	0	0	0	0	0
565.5666029/1667.1933336	17145.1	26289.7	18396.2	34011	17413.6	6306.8	188749	13757.1	32272.7	6226.56	8382.68	6487.34	43171.6	17434.8	33053.2	3516.19	5852.48	5969.59
567.3020299/1255.1308332	8560.14	5326.44	11205	8802.17	14306.5	12401.3	91298.7	39182.5	263025	27356.6	24737.2	52338.8	0	0	0	0	0	0
568.3054581/1255.2441666	2429.89	1749.72	3628.41	2319.45	4634.44	3592.88	25311.2	10753.8	70050.2	7738.81	7615.59	14814.7	0	0	0	0	0	0
570.4576382/1408.0688886	14446.4	16161.5	5158.06	11255.5	4083.28	5432.89	36036.2	5710.83	11676.7	1245.11	5163.16	4663.8	5161.19	5007.01	11665	8157.24	46409.6	5127.52
573.9108097/1392.9782352	17011.5	9585.51	2908.65	12297.4	3407.81	4601.11	11040	0	17803.4	684.557	5328.46	10402.2	4055.27	9246.18	437.807	2936.7	62771.2	8598.65
580.4594656/1483.9207692	3191.55	3502.96	4945.33	0	3127.12	0	172262	4123.94	41262.6	4007.55	3461.24	0	3361.94	3449.26	3941.52	0	3720.94	0
580.9185206/1407.1150002	11718.3	0	0	10701.8	1852.08	3848.57	9624.11	0	13625.1	0	3717.04	0	1943.11	8692.52	0	1182.46	40374.6	4312.03
582.3099764/1265.176923	778.353	0	0	1309.8	3034.88	799.315	72026.2	38183.1	32343.8	379.008	7145.01	24682	3231.81	2974.54	6806.52	0	0	0
584.5614301/1540.4941176	1590.02	1053.8	2032.23	375.257	765.032	692.445	42677.4	645.765	7264.1	532.017	0	614.822	1138.85	2861.27	4622.19	372.308	435.047	448.797
586.3410568/1256.3674998	0	0	0	20013.1	36551.5	26182.8	250873	71524.5	125219	32737.8	40147.8	79652	16912.7	10818.5	20157.6	0	0	0
587.2869995/1240.6240002	0	0	0	1304.84	2206.32	0	18764	7307.79	15427.6	9640.77	44330.2	21799.8	0	0	0	1130.84	997.097	0
587.3447749/1255.7991666	0	0	0	5320.83	10719.2	8385.94	61118.8	22403.7	39496.4	9336.16	10081.3	23946.2	7360.37	3277.46	8223.99	0	0	0
588.4736964/1594.155	1243.71	1237.67	4200.46	0	381.621	250.447	1378.15	1913.28	4031.97	0	0	0	35097.4	7244.43	6776.54	0	550.461	0
591.3182814/1248.353889	19453.8	3897.99	37701.4	23000	32331.2	11149.2	54215.8	10241.2	34507.6	1859.15	5613.86	1983.04	525722	1.02324e+06	568287	64276.2	115081	28847.8
591.3185832/1241.9800002	14658.1	2391.69	40397.2	11838.3	29170.1	1130.84	40728.3	5286.96	51401.7	1290.89	1973.84	1016.17	268574	455073	318319	33176.4	59095.3	17551
592.3220639/1246.0522224	5799.53	1557.9	7782.48	8693.49	11246.6	3704.23	21501.1	3860.31	11808.9	693.095	1446.99	703.645	238770	439278	253269	22220.4	40268.4	9903.83
594.3377296/1254.0855558	33982	9795.59	162310	16797.3	34885.1	819.333	5365.7	533.036	2243.59	309.276	788.033	255.839	43968.8	31923.1	42831.9	33711.6	31532.8	105446
594.3378819/1251.1514286	33982	9795.59	162310	14983.1	34885.1	819.333	5365.7	0	2105	0	0	0	15408.2	48274.9	23230.2	35457.9	44378	105446
595.3495376/1268.767647	1.26414e+06	470975	46471.1	6008.64	6167.76	698.604	603.249	329.243	0	888.629	484.627	326.469	571.55	335.869	416.985	24143.3	36153.4	44514.3
595.4223595/1392.75	12660.4	10406.3	2722.99	11482.3	2949.68	4762.7	7478.45	0	12484.2	0	4195.02	11536.4	4000.49	8244.73	575.912	3446.43	68624.8	8254.2
595.4765607/1496.1129414	2096.72	1460.27	4443.03	1326.61	828.394	0	213574	3872.76	48855.3	1179.65	2060.44	816.5	1846.55	2160.92	3494.38	857.852	2291.63	522.557
598.3684196/1281.8875002	73563.5	35394.8	30941.6	326.488	0	0	0	0	0	0	0	0	285.628	0	0	379.918	356.066	468.126
600.4681023/1393.7627778	22219.5	27262	4495.13	27259.5	4159.74	5802.08	41975.6	4287.13	18329.5	473.87	5502.8	5923.57	4018.87	7555.14	8707.9	2935.15	96096.3	3742.17
601.471674/1392.3687498	8539.05	6371.65	1427.63	7773.55	1082.58	1149.84	5711.75	0	4519.34	0	1474.45	2623.63	1390.19	1748.9	3513.08	2361.31	49394.9	2739.23
610.6242405/1667.2327776	4540.31	6491.48	4514.48	8105.1	4105.11	1790.41	40944.5	2467.94	5431.63	1386.94	2048.39	1432.49	10554.4	4300.62	10324.6	1494.35	1367.67	1965.81
614.4836816/1408.0688886	22145	19871.4	2751.15	14838.4	2803.17	3534.28	47511.2	6666.09	14910.8	988.551	4268.65	4802.22	2708.14	6824.75	6636.76	3662.79	76816.1	2701.18
641.5099182/1466.2225002	634.811	850.367	2928.32	0	0	0	39146.8	528.852	6369.29	0	0	0	0	2004.71	2119	0	0	0
644.4940779/1393.4050002	47704.8	39793.3	2449.15	44651	2658.79	4660.91	60070.9	7199.51	36886.7	322.811	8469.56	9795.47	2418.73	11666.3	8773.18	3334.59	259723	5518.62
650.4752533/1503.1870002	2076.31	2217.39	2236.53	0	287.313	0	42809.9	1666.03	8693.16	0	0	0	943.667	6732.3	10977	0	0	0
655.5256246/1474.4922222	916.149	917.119	1905.45	0	0	0	58326.1	669.234	8026.82	0	0	0	456.601	2060.47	3460.64	0	0	0
658.1978861/1065.1733334	0	0	0	0	0	0	795.564	904.354	7167.18	30972.4	38814.7	13703.5	0	0	0	0	0	0
659.5133769/1407.1000002	8289.82	0	0	7357.86	656.664	1006.11	11222.6	0	6387.99	0	1363.61	0	552.497	2941.64	0	761.453	37023.2	1009.25
664.4909303/1521.923889	5791.32	9245.48	8000.95	930.136	705.56	518.015	306486	8155.7	36074.6	897.733	1686.62	679.557	4983.7	43617.6	38965	462.166	626.21	307.579
669.4219945/1182.93	0	0	0	43447.1	53996.8	47814.7	28679.3	15233.9	45292.3	136853	49593.3	95635	0	898.091	1212.19	836.654	0	0
670.4254974/1182.9049998	0	0	0	19896.9	21702.1	16724.9	11236.2	7028.58	16979.3	45856.9	23547.3	40634.4	0	0	439.614	0	0	0
672.5519307/1474.568889	733.759	932.057	1728.4	0	0	0	51642.2	689.313	6802.76	0	0	0	580.15	2115.08	2714.99	0	0	0
676.6795235/1458.1037502	1955.5	1142.71	2493.27	0	0	0	143122	0	2435.05	0	0	0	1042.74	7171.24	17691.2	0	0	0
680.480033/1573.7811114	23061.6	45093.6	30677.5	8296.68	9357.72	4077.23	84632.4	10236.8	56408	4360.67	4815.8	4776.21	20204.9	60120.3	77747.6	6378.87	15131.5	7777.4
688.5205485/1393.3699998	59360.7	53548.1	1996.84	53799.2	1510.05	5188.49	71850.4	18242.2	58754.6	416.301	12058.5	15626.5	2032.67	18897	5838.27	3221	328100	10742.2
690.5066071/1537.298889	4221.2	4218.27	4387.03	4260.72	3877.01	3863.8	42392.5	5892.8	10376.3	4383.52	4168.18	6403.6	4205.4	4947.86	4805.92	3051.73	3008.42	3656.18
692.5223961/1570.8400002	397.013	778.578	0	0	0	0	31014.8	1226.14	4599.89	0	0	0	409.105	4269.01	2299.56	0	0	0
693.5538452/1507.9030002	1601.28	2230.37	3331.08	0	324.907	0	219817	1861.93	37435.7	0	0	0	1595.2	11164.1	21813.1	0	0	0
702.5364465/1408.2216666	29767.4	22031.8	1631.72	20493.4	932.642	2812.19	52415.6	9373.98	26272	532.839	4881.52	8390.97	992.293	10495.2	2636.95	2017.33	115747	2506.83
703.5396645/1407.2445456	9591.37	0	0	7809.34	0	752.588	12732.8	0	9324.39	0	1743.57	0	432.108	4415.89	0	773.087	39724.3	1309.83
703.5746948/1582.3150002	1721.87	1875.83	3068.37	0	0	0	35988	727.186	3226.02	0	0	0	607.275	1569.74	1762.9	0	477.952	0
708.511322/1573.7811114	13769.2	28436.7	15975.7	4700	4634.49	2051.72	31038.6	4715.88	24546.3	2442.28	2773.29	2574.39	13208.4	36151.8	40508.8	3789.94	10610.7	4115
732.547226/1393.6277778	60239.9	53580.2	2802.15	55696.1	2292.58	5231.29	67925.4	20093.8	67446.4	463.255	14887.6	19433.1	1565.85	21898.8	3171.63	2674.95	336598	12475.1
746.5628815/1408.4050002	0	0	0	0	0	0	45276.1	0	0	0	0	0	0	0	0	1274.23	0	0
747.5662201/1407.2899998	9226.25	0	0	8345.45	0	877.328	10622.7	0	9392.58	0	1487.07	0	0	3988.24	0	385.365	37827.8	1256.15
775.9406891/1303.1620002	301691	272073	286924	0	0	0	42571.2	0	44620.5	0	2411.16	0	24001.5	28087.1	22929.1	0	2403.73	0
776.4422699/1303.281	236016	265263	238713	0	0	0	37219.4	0	32413	0	2525.94	0	19082.2	21618.1	21358.8	0	1849.01	0
776.5738579/1393.3264704	44687.3	41308.8	2695.89	40166.7	2477.38	6610.47	51210.1	6725.3	58300.4	0	12357.8	18392.5	1486.24	21250.8	1769.28	4439.23	247296	10791.3
776.9433807/1304.5600002	104436	144044	121149	0	0	0	51625.7	0	14272	0	1311.14	0	4176.92	7272.87	5969.12	0	888.065	0
790.6402546/1549.140909	3942.11	6948.26	6410.23	0	0	0	47471.2	473.802	5858.94	0	0	0	1184.97	2744.35	4524.93	1092.4	2772.6	0
