# Supplementary material for: Individualized Responses of Gut Microbiota to Dietary Intervention Modeled in Humanized Mice
Source: mSystems. 2016 Sep 6;1(5):e00098-16. doi: 10.1128/mSystems.00098-16 (PMC5069738; doi:10.1128/mSystems.00098-16)
Supplement: Table S7 [file sys005162051st9.xlsx]

## Sheet: STable 4
Supplementary Table 7. Top m/z features that drive the differences between donors using Linear Discriminant Analysis
mz	LD1	LD2
143.07	-0.177792	-2.2954
147.065	-1.53444	-1.66817
219.03	0.723921	-1.92835
219.195	1.07999	1.82331
288.253	1.63634	1.16782
297.154	-0.801135	2.55073
371.316	0.621344	2.72868
437.392	-0.0699905	-3.06426
508.421	1.16878	-1.80173
