# Supplementary material for: Individualized Responses of Gut Microbiota to Dietary Intervention Modeled in Humanized Mice
Source: mSystems. 2016 Sep 6;1(5):e00098-16. doi: 10.1128/mSystems.00098-16 (PMC5069738; doi:10.1128/mSystems.00098-16)
Supplement: Table S8 [file sys005162051st10.xlsx]

## Sheet: Kruskal_BH-Donor-Diet-Log2-Chan
Supplementary Table 8. Statistically significant differential changes in metabolites in response to dietary intervention across donors
row m/z	row retention time	D1 Mean Log2 Change	D2 Mean Log2 Change	D3 Mean Log2 Change	H-statistic	P-value	FDR_Corrected_pvalues
428.301	20.1674	-0.394539	4.15596	7.93461	23.1429	9.43175e-06	0.000101425
331.12	17.6263	0	0	-4.3329	24.6476	4.4447e-06	0.000101425
246.076	19.987	10.1751	3.4465	0	24.1145	5.80232e-06	0.000101425
429.197	20.8563	4.61762	2.42752	0	24.0228	6.07452e-06	0.000101425
329.104	18.0629	0	0	-5.12948	24.6476	4.4447e-06	0.000101425
429.305	20.1659	-3.40738	3.85442	15.083	23.2279	9.03892e-06	0.000101425
325.176	17.8658	5.36795	-0.00883394	-4.13232	23.1429	9.43175e-06	0.000101425
324.134	20.0131	0.615688	2.56303	0	23.7299	7.03264e-06	0.000101425
432.159	19.3617	0	5.38057	14.5292	24.1145	5.80232e-06	0.000101425
428.301	21.3302	-2.64832	-0.98609	3.8374	23.1429	9.43175e-06	0.000101425
322.184	19.6908	12.773	0	-8.48038	24.0686	5.93712e-06	0.000101425
434.326	22.1683	10.7166	-2.86404	-14.9341	23.5966	7.51718e-06	0.000101425
317.141	19.3157	0	0	-1.5017	24.6476	4.4447e-06	0.000101425
316.136	20.7325	0.926864	3.61399	0	23.4443	8.11212e-06	0.000101425
315.232	20.8852	-7.46156	1.8431	14.76	23.2279	9.03892e-06	0.000101425
440.257	18.9392	-3.94531	-0.480368	-13.0547	23.2279	9.03892e-06	0.000101425
314.135	19.765	0	8.84852	0	24.6476	4.4447e-06	0.000101425
442.198	18.7759	-3.87821	1.88368	4.82124	23.1429	9.43175e-06	0.000101425
309.192	17.0418	-13.4428	-1.93194	9.07811	23.3137	8.65973e-06	0.000101425
434.221	21.5165	-5.50116	2.0831	14.6829	23.2279	9.03892e-06	0.000101425
428.174	19.8132	-8.13898	1.66823	13.5041	23.2493	8.94286e-06	0.000101425
427.181	20.2601	11.1585	3.15486	0	24.1145	5.80232e-06	0.000101425
492.262	20.2131	-6.68595	2.49166	12.6444	23.1853	9.23361e-06	0.000101425
502.353	21.0793	-7.11255	3.93019	11.8948	23.2493	8.94286e-06	0.000101425
415.16	19.6471	-14.3989	-1.76285	3.35043	23.5088	7.85454e-06	0.000101425
415.282	22.906	3.66954	0.780822	-5.79522	23.1429	9.43175e-06	0.000101425
417.336	21.4474	-5.59676	1.63114	11.4927	23.1641	9.33225e-06	0.000101425
420.229	21.2799	13.884	0	3.18213	24.1145	5.80232e-06	0.000101425
340.205	23.0816	-0.239966	-0.0312317	0.387838	23.1429	9.43175e-06	0.000101425
339.157	18.6196	-10.2583	-0.291584	-15.1948	23.2493	8.94286e-06	0.000101425
337.293	23.2517	9.37488	3.02851	0	24.1145	5.80232e-06	0.000101425
335.258	22.4868	-6.30421	-2.16252	8.9039	23.1429	9.43175e-06	0.000101425
335.168	18.3967	12.1035	0	-14.4577	24.2069	5.54038e-06	0.000101425
335.149	18.0221	12.9472	0	-8.14065	24.1145	5.80232e-06	0.000101425
426.158	17.9664	-3.26128	2.87728	11.2772	23.5088	7.85454e-06	0.000101425
333.136	18.035	10.6184	2.72604	-1.85521	23.5088	7.85454e-06	0.000101425
332.222	20.5883	8.74796	1.39308	-5.79076	23.1429	9.43175e-06	0.000101425
426.321	21.1383	-4.8401	1.62179	9.31206	23.1429	9.43175e-06	0.000101425
496.273	20.2561	0	3.18216	0	24.6476	4.4447e-06	0.000101425
332.193	18.2622	-1.27979	3.1728	11.2629	23.1641	9.33225e-06	0.000101425
493.266	21.0663	-8.64136	4.17199	16.6789	23.2493	8.94286e-06	0.000101425
492.262	20.2855	-4.60394	3.69266	15.4558	23.2279	9.03892e-06	0.000101425
309.181	18.5939	5.48655	0.0670806	9.21462	23.2279	9.03892e-06	0.000101425
309.181	18.516	5.82488	0.409839	-0.959508	23.1429	9.43175e-06	0.000101425
305.186	21.4109	11.4016	0	-9.59694	24.1375	5.73589e-06	0.000101425
304.154	19.9259	10.1893	2.85435	-12.9827	23.5307	7.76905e-06	0.000101425
260.13	16.7594	13.9555	11.0701	0.931162	23.3137	8.65973e-06	0.000101425
234.149	20.0055	-10.3987	0.0511472	-3.67136	23.1429	9.43175e-06	0.000101425
235.119	4.68756	-6.71267	0.0473981	3.11382	23.1429	9.43175e-06	0.000101425
235.119	4.63257	-6.46704	-0.761231	2.54209	23.1429	9.43175e-06	0.000101425
255.065	20.4548	-6.1299	-4.01893	-1.51172	23.1429	9.43175e-06	0.000101425
237.185	19.4169	10.5383	2.74423	-16.3739	23.3352	8.56702e-06	0.000101425
239.07	20.4622	-6.68267	-4.69136	-1.70463	23.1429	9.43175e-06	0.000101425
239.086	20.1545	5.54046	2.49415	0	24.0228	6.07452e-06	0.000101425
254.073	19.1533	4.19807	2.39842	0	24.0228	6.07452e-06	0.000101425
241.154	2.97581	-11.599	0.198121	5.28139	23.1641	9.33225e-06	0.000101425
253.066	18.5508	11.1729	2.27228	0	24.1145	5.80232e-06	0.000101425
248.114	18.7326	15.0928	0	-14.4324	24.2069	5.54038e-06	0.000101425
473.231	19.2823	-11.9134	0.598525	14.8876	23.3137	8.65973e-06	0.000101425
472.342	22.8442	10.7219	-2.10084	-10.356	23.2493	8.94286e-06	0.000101425
247.084	18.9987	6.21462	2.28751	0	24.0228	6.07452e-06	0.000101425
247.084	20.7298	4.7866	2.41196	0	23.4443	8.11212e-06	0.000101425
247.084	18.8515	5.43211	2.35959	0	24.0228	6.07452e-06	0.000101425
246.577	19.6762	5.05378	1.95742	0	24.0228	6.07452e-06	0.000101425
246.076	18.5862	9.19742	4.05096	0	24.1145	5.80232e-06	0.000101425
233.068	19.6734	4.01862	2.46021	0	23.166	9.32309e-06	0.000101425
348.144	17.161	10.8485	2.71699	-12.8144	23.5307	7.76905e-06	0.000101425
233.068	18.656	4.76948	2.77948	0	23.7299	7.03264e-06	0.000101425
232.06	18.9293	3.66086	2.14508	0	23.4443	8.11212e-06	0.000101425
303.201	23.1114	-1.48841	0.273282	1.85298	23.1429	9.43175e-06	0.000101425
444.233	18.8597	10.949	0	-15.7033	24.2069	5.54038e-06	0.000101425
393.264	21.2935	-1.92255	2.35886	6.95629	23.1429	9.43175e-06	0.000101425
298.118	20.6789	10.0706	2.45822	-2.14272	23.2279	9.03892e-06	0.000101425
297.221	20.8772	-12.8882	1.95756	14.4668	23.3137	8.65973e-06	0.000101425
444.322	21.6648	-11.0303	-1.03662	8.18326	23.2493	8.94286e-06	0.000101425
287.187	18.2451	0	0	-4.1411	24.6476	4.4447e-06	0.000101425
285.148	20.4305	12.0133	2.92884	-8.75187	23.5088	7.85454e-06	0.000101425
282.137	18.5602	-1.10475	1.03888	-3.2788	23.1429	9.43175e-06	0.000101425
281.226	19.6627	-3.69271	2.80926	14.1715	23.5088	7.85454e-06	0.000101425
273.152	9.8602	-14.9974	-3.34559	-9.18301	23.3137	8.65973e-06	0.000101425
474.357	22.6431	13.9971	2.94373	-11.4763	23.5966	7.51718e-06	0.000101425
271.192	19.4276	0	0	-6.30472	24.6476	4.4447e-06	0.000101425
271.165	4.27931	11.7686	0	-15.1142	24.2069	5.54038e-06	0.000101425
271.06	20.9331	-8.99061	-3.23541	-0.194832	23.1429	9.43175e-06	0.000101425
268.089	19.6645	3.75135	0	0	24.6476	4.4447e-06	0.000101425
474.243	18.9375	12.2815	0	-12.6283	24.1375	5.73589e-06	0.000101425
230.148	20.3146	-13.5517	-5.40752	-15.5957	23.3137	8.65973e-06	0.000101425
460.2	19.8143	-10.7649	1.62993	13.5637	23.3137	8.65973e-06	0.000101425
233.068	18.9549	4.60917	2.50231	0	24.0228	6.07452e-06	0.000101425
414.206	21.0967	4.3124	0	0	24.6476	4.4447e-06	0.000101425
246.076	19.2767	3.26879	1.93696	0	23.4443	8.11212e-06	0.000101425
565.156	18.85	-15.0135	-1.17094	1.11052	23.2279	9.03892e-06	0.000101425
411.186	21.592	9.76528	1.73197	0	24.1145	5.80232e-06	0.000101425
363.2	19.2926	14.1416	10.8718	-4.04348	23.3352	8.56702e-06	0.000101425
96.9604	19.6794	4.96395	1.10288	-0.18837	23.1429	9.43175e-06	0.000101425
410.326	22.9111	4.46036	0.162004	-7.10187	23.1429	9.43175e-06	0.000101425
551.307	21.9779	10.1105	3.44772	0	24.1145	5.80232e-06	0.000101425
553.294	21.9625	-10.8558	2.00702	13.1177	23.3137	8.65973e-06	0.000101425
556.313	22.1714	-12.0837	0.932132	15.5127	23.3137	8.65973e-06	0.000101425
410.326	22.3337	5.71659	1.36481	-4.10105	23.1429	9.43175e-06	0.000101425
410.29	21.2379	-3.01441	2.62181	4.64121	23.1429	9.43175e-06	0.000101425
382.259	19.2066	0.456746	3.52177	6.32793	23.1429	9.43175e-06	0.000101425
565.287	21.1425	1.55419	3.57014	0	23.166	9.32309e-06	0.000101425
366.166	17.4318	-9.6668	4.78408	12.3674	23.2493	8.94286e-06	0.000101425
370.169	17.298	-12.0803	-0.427119	8.0934	23.1853	9.23361e-06	0.000101425
582.31	21.0863	-7.32081	3.45805	11.9768	23.2493	8.94286e-06	0.000101425
362.196	19.2978	10.0481	2.3987	-1.82247	23.1429	9.43175e-06	0.000101425
348.253	20.291	0	3.06822	10.2958	24.1145	5.80232e-06	0.000101425
146.061	6.20207	-10.765	-3.86921	-15.4935	23.3137	8.65973e-06	0.000101425
401.16	18.5109	-8.41918	-1.01443	7.44002	23.2279	9.03892e-06	0.000101425
398.183	20.0318	-15.2024	-1.00601	-3.45822	23.2279	9.03892e-06	0.000101425
395.299	21.0595	-7.1279	4.7302	15.474	23.2493	8.94286e-06	0.000101425
670.425	19.7151	-14.2386	-1.67729	2.92779	23.5088	7.85454e-06	0.000101425
383.199	19.4897	-13.7851	-2.13689	0	24.1145	5.80232e-06	0.000101425
397.207	22.3697	0	3.47659	0	24.6476	4.4447e-06	0.000101425
587.345	20.93	-12.9332	1.52816	12.5101	23.3137	8.65973e-06	0.000101425
383.127	18.7065	-10.4587	1.92839	11.152	23.3137	8.65973e-06	0.000101425
397.197	17.5992	-16.1873	0.150023	6.51018	23.2279	9.03892e-06	0.000101425
397.177	12.6591	-13.2268	2.52285	14.1215	23.3137	8.65973e-06	0.000101425
377.196	19.6046	-1.58755	1.38658	5.50637	23.1429	9.43175e-06	0.000101425
379.212	19.6488	-3.62816	2.30649	7.92889	23.1429	9.43175e-06	0.000101425
598.368	21.3648	12.6133	0	-5.92139	24.0686	5.93712e-06	0.000101425
586.341	20.9395	-14.7076	1.47455	13.9155	23.3137	8.65973e-06	0.000101425
360.261	21.0577	-7.30477	4.52001	15.2688	23.2493	8.94286e-06	0.000101425
658.198	17.7529	0	-3.87936	0	24.6476	4.4447e-06	0.000101425
392.316	22.2973	7.3367	2.35348	-1.11753	23.1429	9.43175e-06	0.000101425
412.333	22.9073	11.3081	0	-14.1917	24.2069	5.54038e-06	0.000101425
355.263	22.512	-4.41587	-0.92315	2.44785	23.1429	9.43175e-06	0.000101425
413.202	21.1001	4.34506	0	9.02161	24.1145	5.80232e-06	0.000101425
357.242	21.2671	-5.84727	3.38928	10.8091	23.2493	8.94286e-06	0.000101425
357.279	22.6838	3.3084	0.39908	-3.84538	23.1429	9.43175e-06	0.000101425
349.167	19.7336	-9.23261	-0.447472	-5.56634	23.2279	9.03892e-06	0.000101425
414.175	20.8283	-6.33497	2.10518	10.8858	23.3137	8.65973e-06	0.000101425
395.166	20.0271	-4.94131	-0.869669	-13.8606	23.2279	9.03892e-06	0.000101425
350.269	20.8462	-10.9355	2.42693	12.1224	23.2493	8.94286e-06	0.000101425
512.198	20.2626	-9.85352	0	14.9307	24.2069	5.54038e-06	0.000101425
412.179	20.8289	-2.65821	2.13324	15.5027	23.2279	9.03892e-06	0.000101425
413.182	20.8217	-5.01538	2.17604	13.2187	23.2279	9.03892e-06	0.000101425
353.17	12.6315	-16.0357	2.47082	16.8814	23.3137	8.65973e-06	0.000101425
525.19	18.6324	-13.1691	-3.57859	0	24.1145	5.80232e-06	0.000101425
352.212	20.3996	4.93946	1.48361	-1.09258	23.1429	9.43175e-06	0.000101425
393.152	19.4246	-9.11647	0.81776	4.67734	23.1429	9.43175e-06	0.000101425
217.035	21.2035	-0.356711	-0.190444	0.0889063	22.8607	1.0861e-05	0.000113594
468.253	16.1037	-10.2787	0.926258	-1.70833	22.8816	1.07478e-05	0.000113594
254.055	20.4615	-7.28978	-4.3391	-1.26285	22.8607	1.0861e-05	0.000113594
307.165	18.2395	3.06664	0.926387	2.18779	22.8607	1.0861e-05	0.000113594
358.259	19.0585	5.23087	1.67648	-0.389518	22.5855	1.24627e-05	0.000121857
367.186	17.1173	-12.6358	-3.43805	0.326925	22.6062	1.23344e-05	0.000121857
353.288	22.4882	-8.91279	-2.09157	9.28898	22.5855	1.24627e-05	0.000121857
385.278	20.4497	0.333027	1.47019	9.26138	22.5855	1.24627e-05	0.000121857
352.285	22.4842	-6.66347	-2.24068	6.90705	22.5855	1.24627e-05	0.000121857
384.274	19.6486	-1.24589	0.491557	12.6593	22.6062	1.23344e-05	0.000121857
360.261	21.7654	-1.23884	1.70996	5.22607	22.575	1.25288e-05	0.000121857
471.244	21.3186	3.39601	1.65123	0	22.6315	1.21798e-05	0.000121857
358.259	18.2566	6.3323	1.98596	-0.395355	22.5855	1.24627e-05	0.000121857
458.311	20.4946	-1.01467	1.79882	9.74831	22.5855	1.24627e-05	0.000121857
506.348	21.6311	4.62576	0.643657	-2.17557	22.5855	1.24627e-05	0.000121857
375.144	18.5906	-11.0138	-1.62795	5.70636	22.4822	1.31238e-05	0.000126038
443.218	18.9446	-15.5784	-0.729206	8.04497	22.4822	1.31238e-05	0.000126038
395.191	22.0165	9.24578	1.01997	-6.89176	22.4201	1.35373e-05	0.000128395
365.215	19.7003	14.6098	8.9973	-0.572729	22.4201	1.35373e-05	0.000128395
254.073	18.266	4.11367	2.85278	0	22.3752	1.38451e-05	0.000128759
258.206	17.3793	-3.47539	-1.12622	-5.56087	22.3175	1.42503e-05	0.000128759
297.185	20.4427	-4.47474	1.8238	4.34188	22.3175	1.42503e-05	0.000128759
484.363	21.5249	-0.503161	0.402667	3.89127	22.3175	1.42503e-05	0.000128759
228.196	22.3786	0.0595251	-0.19415	0.523588	22.3175	1.42503e-05	0.000128759
218.032	18.2792	-0.368117	-0.547366	0.211192	22.3175	1.42503e-05	0.000128759
375.186	21.4702	-0.548095	1.76495	-2.19416	22.3175	1.42503e-05	0.000128759
246.17	9.01608	-2.58522	1.99555	0.580572	22.3175	1.42503e-05	0.000128759
315.129	20.494	0.114846	1.99501	-9.49229	22.1375	1.55918e-05	0.000140051
485.223	21.0901	3.02248	1.58733	10.1351	22.0564	1.6237e-05	0.000143317
382.259	22.085	-4.60854	0.0572849	5.13754	22.0564	1.6237e-05	0.000143317
313.18	19.9282	-0.70626	3.55938	5.34228	22.0564	1.6237e-05	0.000143317
100.076	7.0224	0.25116	1.15774	-0.279809	22.0247	1.64968e-05	0.000144773
487.18	21.7209	0	9.25521	14.8027	21.9818	1.68542e-05	0.000147065
273.078	20.7284	6.27457	0	-11.549	21.9154	1.74233e-05	0.000148458
432.241	19.6575	-3.77078	6.15169	14.7616	21.8964	1.75893e-05	0.000148458
256.079	19.6698	7.58659	2.94359	0	21.8845	1.76944e-05	0.000148458
162.023	20.9397	-5.89159	3.01787	0	21.8934	1.76164e-05	0.000148458
255.583	19.2643	5.09506	2.8685	0	21.8845	1.76944e-05	0.000148458
252.147	5.28566	-6.51625	3.07786	0	21.8934	1.76164e-05	0.000148458
301.146	20.454	6.87751	0	-3.12528	21.8934	1.76164e-05	0.000148458
375.186	21.2922	-0.333349	1.44956	-2.20561	21.8025	1.84355e-05	0.000149739
486.227	21.0852	3.05234	1.59044	12.1218	21.8225	1.82522e-05	0.000149739
253.051	20.4621	-7.35403	-4.19286	-1.33924	21.8025	1.84355e-05	0.000149739
329.175	21.3279	4.77108	1.11988	-0.672845	21.8025	1.84355e-05	0.000149739
287.151	16.4627	-1.90139	-0.514306	-4.87787	21.8025	1.84355e-05	0.000149739
247.144	20.2278	-2.73575	0	-13.767	21.84	1.80927e-05	0.000149739
402.197	20.9448	-2.93761	2.88904	0	21.7434	1.89884e-05	0.000149788
285.114	19.9394	0	2.86132	-9.22234	21.7434	1.89884e-05	0.000149788
137.06	19.3104	-2.75244	-0.630398	1.4248	21.739	1.90301e-05	0.000149788
331.25	21.3869	-3.97221	-1.45954	-6.42962	21.7601	1.88298e-05	0.000149788
320.171	19.7075	-2.69128	0	4.8165	21.7434	1.89884e-05	0.000149788
329.104	17.1796	0	2.74352	-4.90443	21.7434	1.89884e-05	0.000149788
395.181	18.4032	-11.7319	-0.485555	-7.20679	21.6547	1.98491e-05	0.000153425
316.136	20.9575	-1.19166	1.27882	0	21.6502	1.98939e-05	0.000153425
255.583	19.6724	4.8375	3.0324	0	21.6502	1.98939e-05	0.000153425
316.638	20.9461	-1.13253	1.47813	0	21.6502	1.98939e-05	0.000153425
361.225	18.8164	-1.87838	0.695867	-3.52842	21.5556	2.08579e-05	0.000155366
264.1	18.5665	-1.71834	0.943914	-3.47943	21.5556	2.08579e-05	0.000155366
263.097	17.9686	-1.31036	1.55767	-3.17277	21.5556	2.08579e-05	0.000155366
332.218	18.8073	-0.33695	2.01487	-3.93029	21.5556	2.08579e-05	0.000155366
348.217	21.8332	6.68761	-1.10621	-4.96724	21.5556	2.08579e-05	0.000155366
414.195	21.2959	-0.928569	1.29524	3.68727	21.5556	2.08579e-05	0.000155366
427.325	21.5033	-0.345223	-2.0613	1.16606	21.5556	2.08579e-05	0.000155366
243.172	15.9857	-0.0108306	3.55005	-2.98011	21.5026	2.14171e-05	0.000158757
488.242	21.2405	3.59346	2.15166	8.76122	21.4603	2.18752e-05	0.000161369
378.202	19.6439	4.26308	2.50287	0	21.4232	2.22852e-05	0.000163603
320.169	19.3891	4.19991	9.93099	2.85402	21.3941	2.2612e-05	0.000165208
411.24	20.4564	4.74672	1.22594	-0.0516607	21.3157	2.35156e-05	0.000169379
226.118	4.46554	-4.46637	-0.234214	1.05621	21.3157	2.35156e-05	0.000169379
171.149	15.7507	-0.00448843	-0.197516	0.138659	21.3157	2.35156e-05	0.000169379
348.144	16.5372	9.34887	2.90993	-15.3388	21.2661	2.41059e-05	0.000172816
251.128	21.5076	-4.49877	-3.12388	-5.2823	21.2522	2.42741e-05	0.000173208
256.079	19.2748	4.72149	2.89221	0	21.2035	2.48725e-05	0.000175835
359.229	18.7961	-0.456243	2.2249	-3.40641	21.2099	2.47933e-05	0.000175835
472.247	22.246	3.51497	2.13263	10.1081	21.0829	2.64185e-05	0.000184206
346.176	17.5837	-1.69521	0.925952	3.07702	21.0829	2.64185e-05	0.000184206
408.311	22.4847	1.16452	-0.825009	-3.30779	21.0829	2.64185e-05	0.000184206
669.422	19.7155	-15.5576	-1.67852	3.4489	20.9531	2.81901e-05	0.000187158
518.315	22.3716	4.87739	0.786587	3.37489	21.0088	2.74153e-05	0.000187158
411.362	22.9055	11.8329	4.48433	12.713	21.0111	2.73845e-05	0.000187158
445.17	19.7175	-15.6709	-0.994184	3.98928	20.9531	2.81901e-05	0.000187158
445.172	19.7175	-15.6709	-0.994184	3.98928	20.9531	2.81901e-05	0.000187158
254.073	20.031	4.42047	2.86656	0	20.9911	2.76589e-05	0.000187158
445.353	19.7199	-14.4165	-0.966482	3.82714	20.9531	2.81901e-05	0.000187158
445.489	19.7157	-14.6253	-1.07459	3.86004	20.9531	2.81901e-05	0.000187158
300.204	21.0781	-3.82648	2.12341	11.4039	20.9531	2.81901e-05	0.000187158
348.225	20.6147	-10.8892	5.26144	12.5155	20.9531	2.81901e-05	0.000187158
449.83	19.7192	-14.8693	-1.19047	3.55831	20.9531	2.81901e-05	0.000187158
535.387	23.7397	-0.265775	0.109194	0.293464	20.8571	2.95753e-05	0.00018896
358.201	22.7815	-0.312248	-3.02155	0.291753	20.9242	2.86006e-05	0.00018896
364.248	20.61	-0.408587	4.96975	11.8212	20.8763	2.92939e-05	0.00018896
375.146	19.3137	-9.16961	-2.41076	2.70661	20.9065	2.88546e-05	0.00018896
377.199	19.6459	4.62015	2.88724	0.722787	20.8571	2.95753e-05	0.00018896
449.326	20.845	0.0120624	2.67648	6.59918	20.8571	2.95753e-05	0.00018896
408.165	17.8019	-12.1926	0.549294	5.28187	20.8763	2.92939e-05	0.00018896
230.147	19.6751	1.2317	3.0472	-3.45913	20.8571	2.95753e-05	0.00018896
469.332	22.5062	-8.8063	-2.22964	1.54484	20.8763	2.92939e-05	0.00018896
333.172	20.5819	-2.93927	-0.356939	1.08812	20.7725	3.0854e-05	0.000196309
440.705	19.7195	-14.8773	-1.20984	3.54775	20.7334	3.14632e-05	0.000199354
264.125	17.0776	-3.25931	13.261	1.93832	20.7143	3.17645e-05	0.000200431
333.133	21.1222	-12.7895	-2.77631	2.03146	20.6574	3.26821e-05	0.000203967
100.076	7.26789	0.0730424	1.19329	-0.291074	20.6384	3.29927e-05	0.000203967
315.116	19.3529	-0.574983	0.796629	-2.93539	20.6384	3.29927e-05	0.000203967
489.244	21.736	2.67837	1.73735	8.55856	20.6455	3.28765e-05	0.000203967
229.145	20.3101	-7.82986	-5.42668	-9.23752	20.6384	3.29927e-05	0.000203967
388.19	21.9994	10.5368	3.85641	0.885477	20.5019	3.53238e-05	0.000217498
306.075	3.44028	-7.9237	-0.881338	2.91463	20.4659	3.59662e-05	0.000218806
100.076	7.16223	0.242173	1.20283	-0.240286	20.4691	3.59074e-05	0.000218806
219.028	20.942	-0.519047	-0.997777	0.526583	20.4691	3.59074e-05	0.000218806
389.268	22.1494	3.50559	1.57947	-4.97937	20.4268	3.66754e-05	0.000219621
263.097	18.5665	-2.02611	0.988944	-3.59596	20.4268	3.66754e-05	0.000219621
393.297	24.0644	-0.0400892	-0.342296	0.168711	20.4268	3.66754e-05	0.000219621
226.18	20.9932	-0.127893	0.448603	1.50575	20.4268	3.66754e-05	0.000219621
223.169	20.7721	-0.337835	1.66012	3.72566	20.4162	3.687e-05	0.000219924
254.575	18.9758	3.85584	2.54131	0	20.398	3.7208e-05	0.00022022
471.207	20.4704	4.29901	2.61465	0	20.398	3.7208e-05	0.00022022
257.083	20.1037	3.69271	9.33012	-2.88994	20.2966	3.91432e-05	0.000229891
387.289	22.7207	16.1456	1.14948	-5.29527	20.2966	3.91432e-05	0.000229891
219.028	19.9578	-0.613289	-0.500575	0.111486	20.2222	4.06256e-05	0.000232324
349.181	22.9187	-0.440912	-1.16288	1.25225	20.2222	4.06256e-05	0.000232324
311.624	20.8826	-0.981066	0.252179	-7.29985	20.2363	4.03401e-05	0.000232324
218.032	17.6807	-0.291657	-0.163742	0.0616635	20.2222	4.06256e-05	0.000232324
364.153	17.4149	8.51298	5.21609	0	20.2149	4.07747e-05	0.000232324
310.147	17.2932	-2.32782	1.0671	-3.83952	20.2222	4.06256e-05	0.000232324
266.138	16.6005	-3.8747	-2.35725	-9.59257	20.2222	4.06256e-05	0.000232324
206.139	4.575	-0.783859	3.53284	-4.48825	20.2222	4.06256e-05	0.000232324
317.152	19.6326	6.8259	5.18875	2.97757	20.1728	4.16412e-05	0.00023638
449.83	19.7456	-14.5882	-0.967666	3.54387	20.1168	4.28245e-05	0.000241303
440.705	19.7468	-14.6004	-0.961367	3.55059	20.1168	4.28245e-05	0.000241303
546.31	22.1623	4.19087	1.09173	3.44855	20.1058	4.30603e-05	0.000241388
483.208	20.8758	4.28127	3.1542	12.7959	20.0983	4.32222e-05	0.000241388
323.126	19.3925	0.695627	2.64967	0	20.0941	4.3314e-05	0.000241388
313.155	19.4123	-0.039849	2.15732	-2.87352	20.0106	4.51604e-05	0.000245409
324.635	19.8755	1.10047	2.42622	0	20.0391	4.45199e-05	0.000245409
493.281	19.1193	-10.2646	-0.815124	-1.51483	20.043	4.44332e-05	0.000245409
219.029	20.9879	-0.336211	-0.633435	0.270129	20.0106	4.51604e-05	0.000245409
246.17	19.6768	0.952238	2.37599	-3.33781	20.0247	4.48429e-05	0.000245409
229.143	19.6267	1.30585	2.84448	-3.31951	20.0247	4.48429e-05	0.000245409
440.301	20.491	0.378415	1.39891	4.62894	20.0247	4.48429e-05	0.000245409
327.228	20.6951	10.6243	14.4081	3.04295	19.9892	4.5645e-05	0.000247163
247.585	18.9978	11.7701	6.51502	0	19.9086	4.75235e-05	0.000253918
471.244	21.7573	2.67997	1.72667	14.1072	19.9071	4.75577e-05	0.000253918
267.161	18.3091	-12.2126	0	-9.72362	19.9086	4.75235e-05	0.000253918
315.129	20.9187	2.47066	4.42686	-5.99631	19.9071	4.75577e-05	0.000253918
470.265	20.8533	4.74517	0	-9.94007	19.8896	4.79758e-05	0.00025445
394.226	21.4581	-7.0407	1.05885	0.35933	19.8342	4.93236e-05	0.00025445
285.185	19.2421	-0.304219	2.37502	6.27702	19.8342	4.93236e-05	0.00025445
316.136	20.2588	-1.40082	1.12616	0	19.8707	4.84314e-05	0.00025445
411.241	20.6553	4.85972	0.997873	0.102853	19.8342	4.93236e-05	0.00025445
409.314	21.8968	4.28698	1.59466	-0.469872	19.8342	4.93236e-05	0.00025445
342.264	20.8474	4.82608	0.960454	-0.586409	19.8342	4.93236e-05	0.00025445
240.076	19.2795	1.39507	2.35297	0	19.8707	4.84314e-05	0.00025445
254.575	19.3903	6.43683	2.58849	0	19.8707	4.84314e-05	0.00025445
316.212	17.6494	-2.70462	2.39114	4.17203	19.8342	4.93236e-05	0.00025445
254.073	19.4181	4.15578	1.74639	0	19.8048	5.0054e-05	0.000257348
389.271	22.7442	10.5052	4.6451	-3.46714	19.723	5.21431e-05	0.000267189
305.186	19.2316	13.1279	2.78808	-6.51345	19.6798	5.32831e-05	0.000272118
386.29	22.5452	-3.63798	-0.802615	5.29872	19.6508	5.4061e-05	0.000273348
96.9604	18.6108	3.7271	1.01585	0.159656	19.6508	5.4061e-05	0.000273348
400.269	20.818	-0.219761	0.687322	7.74933	19.6508	5.4061e-05	0.000273348
486.227	21.3103	2.37318	0.802503	5.10614	19.6014	5.54125e-05	0.000279257
240.076	20.661	8.36928	2.89905	0	19.5744	5.61647e-05	0.000281192
322.118	20.1052	7.39886	2.62426	0	19.5744	5.61647e-05	0.000281192
381.078	17.2704	3.31956	4.36671	0	19.5558	5.66897e-05	0.000282893
409.192	20.6982	0.977432	1.91603	-2.05837	19.5026	5.82176e-05	0.000288631
234.149	21.1222	-3.9624	-2.84024	-3.30166	19.5026	5.82176e-05	0.000288631
201.114	11.7372	0.138622	-0.73662	-6.24278	19.4744	5.90448e-05	0.000291785
425.29	21.8125	1.33499	-0.555196	3.32389	19.4109	6.09493e-05	0.000299492
563.271	21.0871	2.30596	7.13854	0	19.4094	6.09968e-05	0.000299492
394.186	18.8364	-16.9115	-0.588492	5.19946	19.3939	6.14702e-05	0.00030085
471.281	19.2168	-14.5321	-13.3404	-7.32582	19.3556	6.26606e-05	0.000304722
443.258	16.877	13.522	14.4937	7.50958	19.3556	6.26606e-05	0.000304722
227.13	10.8172	-5.88863	-3.69031	-2.73194	19.3051	6.4261e-05	0.000307607
361.225	18.9487	-2.70696	-0.0785719	-3.82729	19.3051	6.4261e-05	0.000307607
364.212	20.6396	5.25946	1.05174	-0.318851	19.3157	6.39219e-05	0.000307607
300.194	18.9841	-1.35046	1.17904	-2.57904	19.3051	6.4261e-05	0.000307607
365.215	20.8962	5.52205	1.80122	0.425212	19.3051	6.4261e-05	0.000307607
245.103	20.2831	13.0627	0.344199	-5.73197	19.2841	6.49387e-05	0.000307955
475.397	23.0237	-7.11113	-0.931762	10.4422	19.2841	6.49387e-05	0.000307955
415.279	19.6415	-14.3032	-1.95238	0.312628	19.2841	6.49387e-05	0.000307955
373.131	18.5894	-8.39149	-1.69843	0	19.2666	6.55109e-05	0.000309706
429.239	19.954	-14.9353	-1.83046	0.187996	19.2132	6.7282e-05	0.000310392
445.295	19.7206	-15.4807	-0.991048	0.749851	19.2132	6.7282e-05	0.000310392
340.174	20.6709	-14.1586	-4.28314	-0.0926744	19.2132	6.7282e-05	0.000310392
461.284	19.6488	-15.4227	-3.50012	0.272016	19.2132	6.7282e-05	0.000310392
417.229	19.6517	-16.8046	-1.8701	0.441294	19.2132	6.7282e-05	0.000310392
251.164	18.3049	-6.58196	0.388305	-11.6995	19.2132	6.7282e-05	0.000310392
355.165	19.2405	-15.5332	-3.16676	-0.197372	19.2132	6.7282e-05	0.000310392
339.232	21.2641	-9.22071	3.33086	8.19568	19.2309	6.669e-05	0.000310392
329.149	16.5643	-0.325013	1.24053	-3.64111	19.1429	6.96918e-05	0.000312998
193.134	19.9472	-0.0809564	-0.394947	0.586494	19.1429	6.96918e-05	0.000312998
211.133	19.6763	1.33486	2.64123	-3.53881	19.1429	6.96918e-05	0.000312998
407.279	20.8856	-0.379702	1.48848	5.33745	19.1429	6.96918e-05	0.000312998
416.226	19.645	-16.3292	-1.66852	3.84424	19.1604	6.9083e-05	0.000312998
454.352	21.9544	-0.241633	-1.61358	1.98796	19.1429	6.96918e-05	0.000312998
325.176	18.0196	5.26061	-2.77188	-7.31606	19.1429	6.96918e-05	0.000312998
261.16	20.7438	5.54918	0.18845	-15.3583	19.1545	6.92882e-05	0.000312998
346.175	20.7518	0.385281	1.70652	4.37668	19.1429	6.96918e-05	0.000312998
230.248	23.2421	-0.135476	-1.11157	0.42962	19.1217	7.04331e-05	0.0003154
466.309	23.8913	4.23915	5.81793	12.3595	19.0575	7.27319e-05	0.000324741
446.236	19.7174	-17.8773	-0.946414	1.30985	19.0051	7.46628e-05	0.000330478
332.196	21.6617	-5.3206	-0.755039	3.13875	18.9877	7.53153e-05	0.000330478
165.139	18.8701	-0.191334	-0.348027	0.572999	18.9877	7.53153e-05	0.000330478
408.283	20.8851	-0.362582	1.31527	5.18083	18.9877	7.53153e-05	0.000330478
381.193	18.2704	-2.61697	0.659641	-0.590783	18.9877	7.53153e-05	0.000330478
441.373	23.3877	-3.50652	-0.998658	6.22522	18.9877	7.53153e-05	0.000330478
146.06	18.8643	0.857126	-0.760197	-3.04547	18.9665	7.61165e-05	0.000333037
315.63	20.9136	8.18432	4.32601	0	18.9148	7.81112e-05	0.000336995
413.207	19.9734	-14.7569	-2.79748	-0.922984	18.9088	7.83453e-05	0.000336995
366.155	18.2844	-16.3081	-0.915249	1.10112	18.9088	7.83453e-05	0.000336995
486.277	18.9362	-15.308	-0.969912	3.46735	18.9088	7.83453e-05	0.000336995
432.221	19.2456	-11.6553	2.33336	0.690471	18.9088	7.83453e-05	0.000336995
444.221	20.0842	-14.0844	-1.99603	-0.341913	18.9088	7.83453e-05	0.000336995
379.098	19.8798	6.75505	8.6109	0	18.8968	7.88166e-05	0.00033807
316.168	18.5279	-0.032519	1.9195	-1.60445	18.8395	8.1106e-05	0.000342124
234.17	20.8949	2.98251	1.20424	-4.16623	18.8395	8.1106e-05	0.000342124
201.105	17.645	0.191484	-0.316058	0.642334	18.8607	8.02523e-05	0.000342124
252.123	8.16671	-4.91875	-2.70491	-8.90827	18.8395	8.1106e-05	0.000342124
219.028	19.7863	-0.359822	-0.144776	0.210188	18.8395	8.1106e-05	0.000342124
307.165	18.4717	2.91812	0.887666	2.51035	18.8395	8.1106e-05	0.000342124
520.813	20.6268	3.68752	7.3412	-12.8278	18.8276	8.15909e-05	0.000343221
322.62	20.5072	1.91174	3.34996	0	18.7869	8.32664e-05	0.000344574
430.164	20.4489	5.85325	2.107	0	18.7869	8.32664e-05	0.000344574
234.114	19.0311	0.741917	6.81613	-3.14636	18.7972	8.28409e-05	0.000344574
214.18	21.2698	-0.537067	0.468014	1.72663	18.8078	8.24037e-05	0.000344574
280.174	18.9413	-0.916481	2.5435	-3.24354	18.8078	8.24037e-05	0.000344574
323.628	20.6385	4.76084	7.19824	0	18.7869	8.32664e-05	0.000344574
253.109	17.0195	-12.2777	-0.947687	0	18.7557	8.45758e-05	0.000348106
565.286	21.8059	10.0493	7.8931	0	18.7557	8.45758e-05	0.000348106
200.201	22.81	-0.113393	-0.224895	0.257661	18.6984	8.70345e-05	0.000352198
316.638	20.1981	-1.40836	0.627359	0	18.6844	8.76459e-05	0.000352198
164.07	18.4388	0.7349	-0.0773762	-7.13059	18.6984	8.70345e-05	0.000352198
492.503	21.7368	3.54509	2.0841	8.06879	18.6984	8.70345e-05	0.000352198
549.291	22.0869	7.39941	5.15561	0	18.7022	8.68703e-05	0.000352198
246.076	19.5395	2.7128	2.42094	0	18.6844	8.76459e-05	0.000352198
424.306	20.7778	0.64693	1.22173	3.29589	18.6984	8.70345e-05	0.000352198
395.192	19.6792	5.45104	3.37365	0	18.6844	8.76459e-05	0.000352198
322.118	20.7351	1.80444	3.19115	0	18.6844	8.76459e-05	0.000352198
218.032	18.3456	-0.314972	-0.201587	0.0308069	18.6667	8.8427e-05	0.000354404
402.205	19.1356	-3.12316	13.8573	10.5076	18.6245	9.03131e-05	0.000361016
377.269	21.2424	2.28528	3.73509	5.02108	18.6067	9.11184e-05	0.000362338
457.368	22.5646	-7.38242	-1.20652	1.23083	18.6067	9.11184e-05	0.000362338
301.154	18.748	-6.31131	2.68289	6.83164	18.5984	9.14957e-05	0.000362893
407.282	22.1582	-0.790977	4.61405	3.16531	18.5644	9.30674e-05	0.000367219
371.258	21.8522	1.61832	-0.522051	2.52842	18.5644	9.30674e-05	0.000367219
431.218	19.2519	-13.7339	2.47278	0.710199	18.5052	9.58633e-05	0.000377277
351.203	16.8186	11.6481	14.0037	6.30381	18.4889	9.66471e-05	0.000379383
342.251	22.0472	-11.5493	-2.58341	12.8374	18.4526	9.84145e-05	0.000381435
259.096	21.0649	-3.77448	-9.23292	-14.115	18.4526	9.84145e-05	0.000381435
225.196	22.012	-0.30901	1.15862	-0.000672553	18.4374	9.9168e-05	0.000381435
219.028	18.0825	-0.279563	-0.207186	0.0631095	18.4374	9.9168e-05	0.000381435
445.233	19.7189	-12.1611	-0.848902	1.00299	18.4374	9.9168e-05	0.000381435
482.057	21.7361	3.61191	2.09473	8.15259	18.4374	9.9168e-05	0.000381435
386.216	19.5026	-9.46307	-2.5793	1.95067	18.4374	9.9168e-05	0.000381435
215.139	4.69256	2.18378	6.20655	0.339259	18.4374	9.9168e-05	0.000381435
383.13	18.8864	4.63283	10.0491	3.82252	18.3848	0.00010181	0.000389634
504.237	20.4842	1.3551	2.06382	8.82769	18.3848	0.00010181	0.000389634
359.204	22.773	-0.31612	-5.56546	0.0613464	18.3527	0.000103456	0.000394942
289.248	20.9844	-0.210385	-0.914749	1.58962	18.3422	0.000104005	0.000395062
305.126	21.4556	2.0261	1.20187	-1.34549	18.3422	0.000104005	0.000395062
274.201	19.6751	1.82638	2.11106	-2.52276	18.3175	0.000105297	0.000398977
490.237	21.7346	2.66949	1.7833	7.77564	18.2963	0.000106417	0.000399626
450.358	22.0394	12.8166	2.99522	1.14814	18.2847	0.000107038	0.000399626
373.245	18.3553	0.184949	2.56814	-3.1559	18.2963	0.000106417	0.000399626
377.146	18.5666	3.03274	1.59104	-0.68031	18.2998	0.000106229	0.000399626
413.202	21.4163	4.49292	-12.1758	2.73091	18.2847	0.000107038	0.000399626
448.242	19.7234	-15.0002	-0.964827	-3.19605	18.2847	0.000107038	0.000399626
371.258	20.9443	3.62371	1.29226	4.16736	18.2046	0.00011141	0.000407927
399.324	23.2622	13.3983	14.4252	9.21507	18.2	0.000111666	0.000407927
217.035	20.9841	-0.216216	-0.289078	0.141645	18.2046	0.00011141	0.000407927
309.126	19.3674	8.61814	8.10376	-3.50435	18.2169	0.000110728	0.000407927
242.284	23.5208	-0.14835	-0.209772	0.187312	18.2046	0.00011141	0.000407927
249.112	19.2659	-5.90543	2.08003	3.2865	18.2046	0.00011141	0.000407927
248.128	18.8941	11.7374	14.8642	12.1773	18.2	0.000111666	0.000407927
424.281	21.6552	-0.252651	-0.956606	2.30689	18.2046	0.00011141	0.000407927
158.013	23.374	0.318863	-0.126342	-0.196712	18.2046	0.00011141	0.000407927
384.274	22.2492	-3.13976	-4.51159	3.12771	18	0.00012341	0.000408778
128.107	18.7367	0.0876825	-0.695797	0.445687	18.0988	0.000117464	0.000408778
397.171	21.4929	0.684786	2.31754	-1.58875	18.0353	0.000121252	0.000408778
595.35	21.1461	6.67496	-3.15653	-6.29289	18	0.00012341	0.000408778
390.275	22.7512	5.9506	3.33444	-3.33175	18.1603	0.000113904	0.000408778
218.032	20.7612	-0.00972565	-0.398733	0.0676619	18.0988	0.000117464	0.000408778
314.622	20.8687	7.10506	7.69477	0	18.0791	0.000118621	0.000408778
314.121	20.9609	2.16975	3.16129	0	18.1279	0.000115767	0.000408778
218.032	18.6222	-0.399053	-0.308668	0.154627	18	0.00012341	0.000408778
330.617	19.992	7.00062	6.51604	0	18.0791	0.000118621	0.000408778
330.116	19.9523	2.29673	3.36771	0	18.04	0.000120966	0.000408778
325.176	18.7923	5.43816	4.74032	-1.49469	18	0.00012341	0.000408778
490.292	21.0668	-12.4145	-4.09602	-13.0826	18.0828	0.000118405	0.000408778
426.386	22.524	-11.7187	-5.0304	10.7586	18.1328	0.000115479	0.000408778
426.258	22.5132	-12.0034	-5.20456	11.0482	18.1328	0.000115479	0.000408778
341.248	21.5434	-0.236937	0.917103	4.33385	18.1411	0.000115004	0.000408778
323.126	20.4967	1.95807	1.95503	0	18.04	0.000120966	0.000408778
419.243	22.9293	0.597181	-0.389015	13.3638	18.0662	0.000119393	0.000408778
414.214	19.6543	-8.74215	-1.65601	-9.81723	18.0662	0.000119393	0.000408778
503.234	20.5016	1.52314	2.01816	10.923	18.1653	0.00011362	0.000408778
413.309	21.8108	-2.3355	-3.80822	6.95904	18	0.00012341	0.000408778
353.247	21.9859	-0.575749	1.24736	6.84122	18.0459	0.000120612	0.000408778
535.387	24.5539	-0.20195	0.185704	0.338481	18	0.00012341	0.000408778
411.293	22.5435	-12.9141	-4.21393	10.7097	18.0828	0.000118405	0.000408778
356.266	22.5073	-4.11036	-5.61766	2.24154	18	0.00012341	0.000408778
541.303	18.8456	-9.76536	-1.15434	-6.06586	18.1328	0.000115479	0.000408778
169.086	16.9048	0.224712	-0.364091	0.381856	18	0.00012341	0.000408778
548.325	22.1131	5.18406	2.01306	1.3666	18.0988	0.000117464	0.000408778
299.128	20.6599	7.93061	9.20095	-15.9179	18.1328	0.000115479	0.000408778
442.164	18.276	-14.4799	-0.449882	2.39347	18.0662	0.000119393	0.000408778
243.088	20.2888	4.7775	3.65577	-5.32809	18	0.00012341	0.000408778
454.352	22.5348	-2.4918	-1.96252	2.03706	18	0.00012341	0.000408778
271.274	23.6236	-0.0631644	-15.057	0.0903469	18.1665	0.00011355	0.000408778
250.115	18.8114	-7.63022	3.31772	8.0923	18.0828	0.000118405	0.000408778
309.139	20.2031	11.5353	11.9556	2.81988	18.1328	0.000115479	0.000408778
253.093	3.75811	1.05012	1.40101	-1.36021	18.0988	0.000117464	0.000408778
267.123	19.1407	-5.10567	2.16855	3.58577	18	0.00012341	0.000408778
443.218	20.1049	-10.3426	-1.46785	-0.50646	18.0988	0.000117464	0.000408778
471.331	22.5112	-6.30997	-5.26562	11.2805	18.0662	0.000119393	0.000408778
484.281	19.7689	-14.3901	-0.112977	7.34385	18.0828	0.000118405	0.000408778
467.25	17.7012	-9.25075	-0.2725	-0.750082	18	0.00012341	0.000408778
467.25	17.8355	-5.34261	-0.362599	-0.828358	18	0.00012341	0.000408778
297.115	20.6734	2.6938	10.5399	-2.21031	18.0332	0.000121379	0.000408778
332.193	19.8572	-6.45074	2.38536	8.78955	17.9836	0.000124429	0.000410538
337.155	21.037	-14.6536	-3.15591	-2.80415	17.9741	0.000125017	0.000410538
415.223	19.6436	-21.7414	-1.49605	-3.30962	17.9741	0.000125017	0.000410538
442.376	23.3887	-3.49752	-4.78947	12.0226	17.9741	0.000125017	0.000410538
291.18	20.5133	2.27828	7.59142	-1.8237	17.9506	0.000126495	0.00041185
231.159	21.5209	2.94176	1.22327	-2.65724	17.9612	0.000125827	0.00041185
201.105	17.6368	0.235143	-0.316058	0.661513	17.9506	0.000126495	0.00041185
231.159	20.3325	-6.28221	-5.55528	-7.60889	17.9506	0.000126495	0.00041185
487.185	21.7482	-3.4674	-3.49262	14.9923	17.9231	0.000128246	0.000416662
392.287	22.3432	0.808555	0.918818	-2.69592	17.9083	0.000129201	0.000418873
474.227	21.0616	5.31222	4.87031	9.15652	17.8892	0.000130442	0.00042111
415.181	21.5119	3.069	2.26926	10.0494	17.8892	0.000130442	0.00042111
300.204	21.4221	-4.05163	1.94004	8.8574	17.8563	0.000132601	0.000427176
324.635	20.016	0.608508	2.31225	0	17.8276	0.000134518	0.000427899
424.365	23.3827	-5.62828	-4.5646	8.4931	17.84	0.00013369	0.000427899
204.018	16.7108	-0.428878	-0.494374	0.472388	17.8236	0.000134787	0.000427899
375.253	21.0297	-0.137626	3.26683	3.77731	17.8236	0.000134787	0.000427899
284.099	3.49743	-1.0526	-0.612922	-3.41745	17.8236	0.000134787	0.000427899
305.149	17.9207	3.89451	4.42461	1.40657	17.8236	0.000134787	0.000427899
472.281	19.0507	-11.5589	-1.41055	0.916669	17.8236	0.000134787	0.000427899
219.028	18.2305	-0.271392	-0.166058	0.0987383	17.8025	0.000136221	0.000431554
458.399	23.3838	-3.02045	-4.69792	11.208	17.7405	0.00014051	0.000433451
340.212	22.0813	-5.98149	0.687535	10.2096	17.7623	0.000138984	0.000433451
219.028	19.8869	-0.424428	-0.355059	0.245026	17.746	0.000140119	0.000433451
203.016	20.1198	-0.361606	-0.55073	0.147398	17.746	0.000140119	0.000433451
129.056	4.22751	-0.102863	0.105709	-1.73837	17.746	0.000140119	0.000433451
454.352	21.9457	0.248859	-1.40291	1.62567	17.7813	0.00013767	0.000433451
199.133	20.8975	2.20755	1.09462	-3.2788	17.746	0.000140119	0.000433451
358.27	19.5882	2.10352	3.97139	0.248561	17.7813	0.00013767	0.000433451
218.032	18.9411	-0.416786	-0.371474	0.0393137	17.746	0.000140119	0.000433451
453.234	22.1248	13.0542	13.204	3.0087	17.7703	0.000138429	0.000433451
411.241	19.656	3.35052	0.483403	0.272129	17.746	0.000140119	0.000433451
487.239	21.6196	-0.60778	-0.356547	7.60345	17.746	0.000140119	0.000433451
275.097	19.0473	1.28565	9.28843	2.04924	17.7405	0.00014051	0.000433451
333.172	20.6864	-3.06168	0.290553	-3.90569	17.7249	0.00014161	0.000435087
219.028	20.7476	-0.721076	-0.935277	0.48691	17.7249	0.00014161	0.000435087
314.233	21.2588	2.64557	3.08878	1.01808	17.7178	0.00014211	0.000435748
331.25	21.6684	0.0224995	0	-12.7315	17.701	0.000143308	0.000437663
162.056	18.5671	0	0.0793044	-12.9252	17.701	0.000143308	0.000437663
375.29	22.979	1.55555	0.924962	-3.58133	17.6755	0.00014515	0.000438032
174.025	20.0894	-0.246842	-0.435437	0.248589	17.6755	0.00014515	0.000438032
219.028	20.9306	-0.856666	-0.826503	0.246286	17.6755	0.00014515	0.000438032
288.191	16.1303	1.68335	2.21024	-2.21146	17.6755	0.00014515	0.000438032
131.014	23.267	0.253375	-0.127546	-0.162679	17.6755	0.00014515	0.000438032
219.028	17.9287	-0.287763	-0.266912	0.0466647	17.6755	0.00014515	0.000438032
173.096	20.7412	-0.356667	-0.426048	0.81001	17.4004	0.000166556	0.000438804
409.295	22.2754	4.84312	-0.135676	-0.119744	17.3792	0.000168328	0.000438804
524.308	21.7191	5.35352	0.730538	7.40046	17.6226	0.000149041	0.000438804
204.018	16.4235	-0.503892	-0.0657452	-0.109482	17.4638	0.000161352	0.000438804
413.174	19.1857	-13.57	0.241271	0.449972	17.5281	0.000156254	0.000438804
155.107	19.2332	1.45922	0.626918	-0.525345	17.5556	0.00015412	0.000438804
313.143	23.1511	-0.169218	-0.169336	0.174461	17.358	0.000170119	0.000438804
496.3	18.8665	-10.5098	-1.2209	-1.0002	17.4286	0.000164223	0.000438804
176.07	7.25158	-4.07028	2.04555	-6.18336	17.4004	0.000166556	0.000438804
444.277	18.9376	-15.6953	-0.526874	0.0666213	17.4643	0.000161313	0.000438804
220.154	20.0099	3.42043	2.34562	-2.09211	17.4286	0.000164223	0.000438804
219.17	7.04454	1.17613	0.960629	-2.87796	17.5556	0.00015412	0.000438804
366.228	19.5591	2.20871	-0.565108	2.12206	17.4638	0.000161352	0.000438804
459.229	19.6493	-15.8305	-2.46139	-2.97146	17.5087	0.00015777	0.000438804
355.238	22.2122	0.0250605	0.140585	0.978548	17.6226	0.000149041	0.000438804
334.238	22.2127	1.83866	1.21408	-3.70381	17.4004	0.000166556	0.000438804
417.295	22.8417	3.64421	3.21258	12.0199	17.4289	0.000164194	0.000438804
361.259	21.7979	-1.85346	-2.06837	-14.2035	17.4289	0.000164194	0.000438804
541.339	19.6527	-9.1365	-1.89145	-1.19901	17.4004	0.000166556	0.000438804
549.329	22.3822	9.49049	0.343351	1.12802	17.612	0.000149832	0.000438804
415.321	22.3781	8.94641	1.03947	0.99797	17.3792	0.000168328	0.000438804
291.134	17.0484	3.85806	4.70975	0.709558	17.5908	0.000151426	0.000438804
423.277	20.6555	-0.582998	-1.27115	2.08891	17.485	0.000159654	0.000438804
502.291	19.2237	-15.2551	-0.600268	3.29585	17.4926	0.000159045	0.000438804
776.943	21.7427	16.8983	6.36637	9.20149	17.461	0.00016158	0.000438804
269.047	20.9349	-6.95337	-3.25405	-2.83955	17.4004	0.000166556	0.000438804
339.155	16.4283	-12.3148	-0.885313	-1.0615	17.6281	0.000148627	0.000438804
550.341	22.192	5.6761	0.793201	2.03447	17.358	0.000170119	0.000438804
159.009	23.3613	0.22881	-0.131513	-0.12971	17.358	0.000170119	0.000438804
280.174	18.3052	0.296459	0.733417	-2.66817	17.5556	0.00015412	0.000438804
202.144	18.5248	2.60513	1.95074	-2.87262	17.358	0.000170119	0.000438804
165.056	5.76564	-4.55063	-3.54382	-8.18952	17.612	0.000149832	0.000438804
356.266	21.8638	4.06336	0.18624	-0.0222722	17.5556	0.00015412	0.000438804
148.076	19.3224	-0.215826	-0.32798	-8.46899	17.4286	0.000164223	0.000438804
372.722	17.9148	8.57549	8.00562	-2.81703	17.5878	0.000151658	0.000438804
231.159	22.2869	2.42148	1.34539	-2.86296	17.4004	0.000166556	0.000438804
442.316	21.8517	0.490262	0.349495	3.12173	17.612	0.000149832	0.000438804
379.162	18.5647	2.59529	1.22626	-0.846848	17.358	0.000170119	0.000438804
217.035	21.402	-0.241726	-0.235936	0.0783803	17.3651	0.00016952	0.000438804
485.223	21.3109	2.44676	0.862432	5.11627	17.5979	0.000150893	0.000438804
442.206	20.3917	-15.5965	-3.1516	-2.16182	17.6201	0.000149226	0.000438804
379.295	22.3951	-7.72938	-1.02808	-4.46713	17.5062	0.000157973	0.000438804
217.035	21.1529	-0.241088	-0.218659	0.185953	17.612	0.000149832	0.000438804
436.342	24.0213	0.329045	-0.484553	0.261767	17.4286	0.000164223	0.000438804
473.284	19.0488	-15.6365	-0.450236	3.45087	17.4431	0.000163036	0.000438804
120.081	3.88064	1.97347	1.0726	-1.20506	17.4709	0.000160784	0.000438804
317.15	19.38	-2.15757	1.96399	2.2262	17.4004	0.000166556	0.000438804
217.143	21.237	4.00577	2.76254	-3.07399	17.4286	0.000164223	0.000438804
112.986	26.9653	-0.125729	-0.146675	0.279833	17.5556	0.00015412	0.000438804
243.159	20.1564	1.97135	2.04342	-2.7326	17.3651	0.00016952	0.000438804
308.207	20.5074	2.36262	4.67911	-1.96047	17.6649	0.00014592	0.000438804
244.175	17.2897	-0.712809	3.37436	-2.06752	17.3686	0.000169221	0.000438804
245.14	14.9357	-3.16835	1.17091	-8.66314	17.485	0.000159654	0.000438804
775.941	21.7194	18.1289	6.52899	10.8606	17.461	0.00016158	0.000438804
776.442	21.7214	17.9102	6.28832	10.7164	17.461	0.00016158	0.000438804
439.357	22.9636	-6.23086	2.22495	2.23317	17.3651	0.00016952	0.000438804
441.202	20.3802	-10.8312	-2.03323	-2.23333	17.4286	0.000164223	0.000438804
73.0653	20.2579	-0.0912205	-0.0687432	0.33769	17.5062	0.000157973	0.000438804
389.269	21.8167	2.28285	-0.744139	-0.588235	17.4638	0.000161352	0.000438804
390.3	21.9265	3.55956	-0.374208	0.0417042	17.5062	0.000157973	0.000438804
218.154	22.2598	-8.2652	-2.23368	-5.74385	17.5556	0.00015412	0.000438804
391.284	21.6995	2.82447	1.05102	1.39283	17.358	0.000170119	0.000438804
218.032	20.9872	-0.412863	-0.374122	0.345672	17.4286	0.000164223	0.000438804
392.17	19.0559	-15.4573	-1.41668	-0.197201	17.6201	0.000149226	0.000438804
393.197	20.4478	1.29821	1.85017	-0.395357	17.3686	0.000169221	0.000438804
237.117	20.4718	-7.08485	-0.587101	-5.85109	17.3651	0.00016952	0.000438804
236.128	19.0252	2.78442	3.37721	-3.58055	17.5556	0.00015412	0.000438804
379.169	20.4393	-14.4554	-1.43639	-0.523792	17.4431	0.000163036	0.000438804
300.194	18.7709	0.281371	1.92307	-0.867129	17.4533	0.000162208	0.000438804
209.081	9.83587	-15.2142	-3.96693	-3.06317	17.5087	0.00015777	0.000438804
406.295	21.0785	4.09064	1.54119	3.82786	17.4638	0.000161352	0.000438804
182.081	18.7851	8.09971	5.74981	-2.29304	17.4926	0.000159045	0.000438804
330.205	18.7926	-5.33117	1.94261	-3.24777	17.358	0.000170119	0.000438804
373.274	21.1399	2.3888	2.04179	6.10544	17.3792	0.000168328	0.000438804
373.281	16.9693	0.429387	3.64637	-2.32119	17.5556	0.00015412	0.000438804
234.133	16.7561	6.01558	3.58988	0.486803	17.5344	0.00015576	0.000438804
219.029	20.7713	-0.0153233	-0.487018	-0.0588772	17.5062	0.000157973	0.000438804
214.144	18.8566	2.28889	5.78631	3.39619	17.5062	0.000157973	0.000438804
443.32	21.68	-1.37382	-1.08193	11.1782	17.5222	0.000156711	0.000438804
219.028	20.6695	-0.340908	-0.421929	0.0431777	17.6226	0.000149041	0.000438804
451.362	22.3841	12.5269	0.562836	1.0995	17.3739	0.000168771	0.000438804
443.273	18.9328	-18.6316	-0.544458	0.368347	17.4926	0.000159045	0.000438804
302.208	18.8862	1.4726	1.3209	-3.04699	17.5556	0.00015412	0.000438804
324.635	20.2085	0.994501	2.20403	0	17.5311	0.00015602	0.000438804
375.28	21.9277	3.63684	0.017972	-0.0175033	17.3651	0.00016952	0.000438804
592.322	20.7675	-0.788026	3.4784	3.84979	17.5556	0.00015412	0.000438804
297.181	18.552	4.84468	6.15991	3.9848	17.3122	0.000174064	0.000448223
135.08	20.0035	3.56831	2.01326	-3.21915	17.284	0.000176538	0.000453064
465.324	21.2939	1.1514	0.918134	2.73501	17.284	0.000176538	0.000453064
213.148	20.3117	-3.17214	-3.95049	-4.63462	17.2522	0.000179362	0.000458771
130.086	16.4201	-0.122155	-0.318393	0.37881	17.2522	0.000179362	0.000458771
324.134	20.7213	-0.0545552	2.04097	0	17.1832	0.000185658	0.000474079
246.189	17.2869	-0.159067	3.12312	-2.14501	17.1746	0.000186459	0.000475329
263.035	20.4591	0.028454	-0.392576	0.145873	17.1675	0.000187117	0.000476214
363.183	18.9797	-1.11691	1.04361	-1.63774	17.1534	0.000188442	0.000477199
336.192	17.92	1.77032	2.14874	-2.18067	17.157	0.00018811	0.000477199
423.362	23.3866	-3.2685	-5.0011	6.18464	17.1534	0.000188442	0.000477199
332.196	21.9703	-2.01659	-0.0997818	2.3082	17.1464	0.000189108	0.000478093
146.061	5.95822	-13.0304	-4.28121	-12.4112	17.1354	0.000190146	0.000479921
279.092	18.8114	-1.80137	1.50134	-2.70426	17.1146	0.000192134	0.000483341
364.212	19.2607	4.78545	1.43676	0.267202	17.1146	0.000192134	0.000483341
359.258	21.7198	0.360955	0.0594109	5.08905	17.1041	0.000193153	0.000485106
423.277	21.046	3.07346	0.463472	1.63275	17.0617	0.000197284	0.000493237
314.21	18.7234	0.278778	3.29246	-1.96643	17.0582	0.000197633	0.000493237
505.266	21.2989	3.33021	0.340144	7.03162	17.0617	0.000197284	0.000493237
303.17	18.9842	12.0087	10.5683	3.56496	17.0577	0.000197683	0.000493237
466.333	21.9347	0.346065	-1.76683	2.4993	17.0406	0.000199383	0.000496669
476.28	23.2573	13.5356	7.34971	3.26071	17.0345	0.00019999	0.00049737
354.264	21.5077	-1.59857	1.87205	2.67341	17.0265	0.000200795	0.000497749
100.076	7.0882	0.11976	1.1368	-0.138129	17.0265	0.000200795	0.000497749
73.0653	19.6491	-0.469036	-0.394846	0.257861	17.0194	0.000201504	0.000497892
125.096	20.0022	2.53803	1.71532	-2.68854	17.0194	0.000201504	0.000497892
245.186	17.2882	-0.367355	3.2371	-2.17588	16.9982	0.000203648	0.000501565
221.094	4.13008	0.47044	0.975204	-1.48289	16.9982	0.000203648	0.000501565
440.337	22.755	6.17313	2.01446	2.32411	16.9877	0.000204728	0.000503414
137.046	3.85731	0.915388	1.45515	-1.43241	16.9771	0.000205814	0.00050446
229.156	7.69098	-1.08186	2.52011	-2.04049	16.9771	0.000205814	0.00050446
445.122	19.7119	-14.5903	-5.65625	0	16.9695	0.000206599	0.000505571
376.263	23.4429	7.36109	0.395927	14.5116	16.951	0.000208517	0.000509449
232.154	6.0051	1.29824	0.295862	-1.44861	16.9453	0.000209107	0.000510075
442.316	20.5572	2.40042	0.523413	2.4868	16.9347	0.000210217	0.000510335
591.318	20.8059	-0.511928	3.2843	3.49479	16.9347	0.000210217	0.000510335
374.277	21.9117	3.72473	-0.146174	-0.218637	16.9347	0.000210217	0.000510335
567.302	20.9188	-0.53727	1.57713	0	16.9306	0.000210655	0.000510589
239.128	21.3569	-0.351215	-0.239948	0.218764	16.8924	0.000214713	0.000519599
317.177	21.5271	-8.92268	-2.34582	-5.72448	16.8889	0.000215092	0.000519692
364.223	18.7329	0.826928	2.22551	-1.03094	16.8713	0.000216997	0.000523467
378.239	19.4254	1.16416	8.61417	-1.91248	16.8443	0.000219936	0.000529719
243.172	17.2891	-0.733631	3.26937	-1.89993	16.7866	0.000226379	0.00054438
311.141	19.4282	-1.20784	2.35281	-2.23907	16.7654	0.000228788	0.000549306
313.24	22.1207	-4.10899	-1.08843	-3.06466	16.6808	0.00023868	0.000572157
229.143	21.0805	3.32247	2.7539	0.626569	16.6173	0.000246378	0.000588763
314.108	19.3278	-6.5762	-0.140558	-4.72916	16.6173	0.000246378	0.000588763
279.17	18.8467	-0.327831	2.20813	-2.94295	16.575	0.000251648	0.000594841
408.274	20.7079	-6.99299	3.10329	0.270679	16.5901	0.000249744	0.000594841
356.257	19.7306	4.43492	9.32963	-1.72695	16.5901	0.000249744	0.000594841
412.245	22.7238	4.64366	-1.10175	13.4447	16.5828	0.000250665	0.000594841
203.128	21.4157	3.14324	1.15412	-0.828271	16.575	0.000251648	0.000594841
457.368	23.0191	-2.25193	3.36772	3.04112	16.582	0.000250762	0.000594841
329.177	21.4947	-0.526832	1.60046	3.11889	16.575	0.000251648	0.000594841
431.276	22.076	0.191149	-0.359671	0.717508	16.5538	0.000254325	0.000599742
440.228	19.6324	-13.2498	1.74444	5.49205	16.5524	0.000254507	0.000599742
269.14	18.2546	-4.22635	0.0142926	-4.59827	16.5326	0.000257031	0.000602898
405.266	21.8242	0.414884	-1.79502	0.842989	16.5326	0.000257031	0.000602898
420.332	23.4415	-0.0709787	-0.4333	0.116927	16.5326	0.000257031	0.000602898
235.102	19.909	-7.99988	0.974183	-6.77946	16.5266	0.000257807	0.00060379
442.255	16.8828	15.7544	16.9008	12.0806	16.4667	0.000265649	0.000619308
273.081	19.7104	11.7498	12.7239	14.0961	16.4667	0.000265649	0.000619308
692.522	26.1807	6.08107	12.4498	10.6359	16.4667	0.000265649	0.000619308
315.63	20.4837	0.10479	2.2342	0	16.4363	0.000269717	0.000626876
294.105	21.6946	-0.541629	1.26822	0	16.4363	0.000269717	0.000626876
209.086	17.4192	-5.47773	1.14086	-2.58812	16.4268	0.000270997	0.000627144
416.373	24.3714	0.0469157	-0.575391	0.219971	16.4233	0.000271475	0.000627144
273.172	20.2	-2.12521	-0.181021	-3.81189	16.4233	0.000271475	0.000627144
217.035	20.7606	-0.0342094	-0.326591	0.0421055	16.4268	0.000270997	0.000627144
144.046	18.8727	-0.138335	1.09069	-0.912772	16.4056	0.00027388	0.000630791
313.109	19.6152	2.63726	6.07843	-2.22889	16.4071	0.000273677	0.000630791
392.291	22.9455	9.24795	2.82109	-3.19035	16.3606	0.000280114	0.00064321
387.11	17.8756	-8.29563	0.763328	-6.09885	16.3606	0.000280114	0.00064321
324.134	20.2114	1.32504	2.26725	0	16.3447	0.000282348	0.000647366
317.198	19.3707	-8.7647	-0.166793	-1.75273	16.3254	0.000285098	0.00065269
437.392	24.2403	0.0912141	-0.134927	-0.0156531	16.321	0.000285721	0.000653138
330.239	18.0485	0.522053	2.08363	-2.99068	16.2998	0.000288761	0.0006591
166.072	3.698	1.85868	1.18809	0.400591	16.2857	0.000290805	0.000662775
226.199	18.9727	-0.418417	-0.378359	0.180046	16.2681	0.000293381	0.000667649
153.091	20.0022	2.09365	1.22368	-2.22706	16.2222	0.000300185	0.000681104
207.05	3.444	-5.86473	-2.88081	-8.67763	16.2222	0.000300185	0.000681104
100.076	6.887	0.25369	1.13458	-0.0894082	16.2152	0.000301246	0.000682496
415.181	20.4885	2.80279	1.55061	-1.36122	16.194	0.000304451	0.000688735
312.134	21.6902	0.375305	0.525805	-2.86965	16.1834	0.000306066	0.000691364
489.365	17.294	3.67152	9.56963	-4.4798	16.1638	0.000309081	0.000697145
130.086	16.5586	-0.0825963	-0.162212	0.312202	16.127	0.000314825	0.000709054
429.167	20.4471	3.30121	1.97781	-0.0737685	16.0988	0.000319299	0.00071807
185.154	20.3167	-3.96241	-4.73172	-5.80724	16.0952	0.000319863	0.00071828
300.18	17.7333	0.00108596	-2.11222	-4.6011	16.0741	0.000323265	0.000722732
295.156	18.7278	-1.12489	2.39095	1.98121	16.0741	0.000323265	0.000722732
200.237	22.6543	-0.110173	-0.253958	0.174818	16.0741	0.000323265	0.000722732
307.087	7.13784	-4.94072	4.29034	2.59455	16.0321	0.000330117	0.000736971
277.182	22.6072	0.942709	0.156653	-0.961053	16.0035	0.000334872	0.000745406
439.371	23.4961	-0.0674823	-0.372603	-0.00841624	16.0035	0.000334872	0.000745406
313.212	19.8919	14.35	15.202	5.15275	15.9729	0.000340037	0.000755802
394.295	22.043	-5.10156	-2.64282	3.95948	15.9612	0.000342034	0.000759137
189.112	18.6311	3.73491	2.98664	-1.19221	15.8342	0.000364455	0.000806555
316.168	18.9284	-1.3087	2.02299	-1.74759	15.8342	0.000364455	0.000806555
230.175	19.896	-4.53199	-3.75541	-5.74903	15.8131	0.000368332	0.000813955
320.169	19.6218	8.02897	10.5799	3.64067	15.8064	0.000369566	0.000815502
277.157	18.9581	-2.03748	2.66875	-2.4286	15.7919	0.00037225	0.00082024
394.233	17.0325	1.6563	2.1001	-2.11112	15.7566	0.000378874	0.000833632
347.185	20.3881	2.00228	2.05016	-0.731589	15.7284	0.000384258	0.000844261
391.287	22.8837	0.492113	0.912028	-1.9769	15.7072	0.000388345	0.000852016
392.287	21.7507	2.68317	1.17768	0.993147	15.6861	0.000392477	0.000859845
231.17	18.3389	8.35614	4.23761	-6.35154	15.6512	0.000399371	0.000873695
351.183	20.2301	-5.72444	-0.174599	-2.79432	15.6332	0.000402998	0.000877858
498.325	21.6845	3.55819	-0.036711	0.664244	15.6332	0.000402998	0.000877858
423.277	21.7178	-0.291014	-1.38417	2.4578	15.6332	0.000402998	0.000877858
452.317	21.939	-0.232329	-2.02091	2.39663	15.6296	0.00040371	0.000878155
217.155	18.3655	7.99938	3.74673	0.728214	15.5945	0.000410858	0.000892432
525.254	21.8954	6.24541	7.4531	12.3767	15.5888	0.000412037	0.000893722
329.268	22.8081	-0.179538	1.81155	-1.88591	15.5802	0.000413802	0.000895008
196.133	19.6354	3.67986	8.97732	5.48406	15.5802	0.000413802	0.000895008
395.273	22.0611	1.21877	1.89018	0	15.5575	0.000418529	0.000903952
380.279	22.9044	-5.69581	-0.386907	7.29847	15.5486	0.000420395	0.0009067
424.197	18.864	-11.8136	0.145149	2.0693	15.538	0.000422628	0.000910229
316.154	19.4806	-14.6541	-8.41755	0.0658654	15.5172	0.000427063	0.000918487
360.192	18.2741	4.6217	3.06405	7.36534	15.5062	0.000429415	0.000920951
214.144	18.5147	3.32629	5.30272	3.26097	15.5062	0.000429415	0.000920951
437.293	22.9537	6.04728	-3.31846	-3.20467	15.4809	0.000434872	0.000931347
318.181	18.5159	-0.272724	1.40799	-1.2523	15.4603	0.000439374	0.00093967
348.191	19.2821	1.86454	2.4527	-3.71803	15.4538	0.000440805	0.000941412
162.056	3.37846	-5.72377	-2.51866	-5.02099	15.4321	0.000445618	0.000949035
343.214	19.7053	-3.19572	-0.840868	-2.64722	15.4321	0.000445618	0.000949035
175.021	21.0422	-0.27662	-0.869304	0.0609867	15.4215	0.000447982	0.000951416
350.232	22.0249	2.90028	-0.387101	-1.99154	15.4215	0.000447982	0.000951416
317.133	20.1933	-1.08805	0.489449	0	15.4037	0.00045198	0.000958574
229.156	5.88712	1.54318	4.10741	0.780698	15.3898	0.000455149	0.000963957
216.16	19.688	2.36042	10.6153	1.72693	15.3509	0.000464077	0.000981504
277.157	18.3305	-0.585048	1.58979	-2.18864	15.3474	0.000464885	0.000981852
367.152	17.2945	-3.62101	0.751497	-5.76215	15.326	0.0004699	0.000989707
347.185	18.9588	4.2938	2.22914	-7.08434	15.326	0.0004699	0.000989707
392.254	21.2522	1.27676	3.02796	-2.54475	15.298	0.00047653	0.00100125
499.275	22.3846	2.87107	2.83857	4.47061	15.2945	0.000477347	0.00100125
287.224	21.5425	-7.64263	-2.29218	-8.00054	15.2945	0.000477347	0.00100125
331.193	21.2084	-1.48268	0.188931	2.49024	15.284	0.00047988	0.00100518
383.13	18.9822	6.63365	9.34909	4.02898	15.1993	0.000500628	0.0010472
301.216	22.5842	-3.13512	-1.47389	1.41087	15.1781	0.000505954	0.0010569
323.126	19.6336	3.50398	2.56767	0	15.1731	0.000507235	0.00105812
472.245	19.6022	7.81721	-0.867795	-3.28623	15.1277	0.000518868	0.00108092
73.0653	19.7973	-0.271267	-0.119098	0.0890672	15.0723	0.000533445	0.00110977
381.23	19.9996	2.9085	1.4959	3.36812	15.0582	0.000537221	0.00111548
478.293	23.2133	6.39108	3.19942	14.3472	15.0566	0.000537653	0.00111548
411.192	20.2731	-12.9301	-7.65102	-1.62095	15.012	0.00054978	0.0011391
345.181	19.3838	5.93669	5.59985	4.76187	14.9877	0.000556509	0.00115148
429.161	20.4503	3.52675	1.97781	-0.0955534	14.9665	0.000562429	0.00116215
200.13	18.5607	3.45587	6.41929	-2.74262	14.9453	0.000568413	0.00116505
261.123	17.6988	0.973222	4.2252	2.36506	14.9453	0.000568413	0.00116505
277.157	18.898	-1.91139	2.66875	-1.93238	14.9524	0.000566411	0.00116505
342.264	19.6034	3.5402	1.75526	0.542897	14.9453	0.000568413	0.00116505
347.185	21.2126	-1.42601	2.15802	2.0228	14.9524	0.000566411	0.00116505
391.181	20.8827	-0.424244	0.301473	-2.92096	14.9453	0.000568413	0.00116505
373.281	16.6029	0.407208	2.47211	-1.45712	14.9136	0.000577507	0.0011816
303.17	18.8698	7.85318	9.8009	3.51981	14.9118	0.000578031	0.0011816
315.125	18.4037	0	-0.160484	-1.91855	14.8985	0.000581888	0.00118472
316.128	18.4056	0	-0.298336	-2.0594	14.8985	0.000581888	0.00118472
172.028	21.9551	-0.180135	-0.253216	0.313688	14.903	0.000580571	0.00118472
330.21	22.755	-0.112991	-0.118887	0.148154	14.8889	0.000584681	0.00118724
442.316	21.0776	2.05744	0.810079	2.16029	14.8889	0.000584681	0.00118724
404.21	20.5665	-3.20638	2.9833	0	14.8791	0.000587562	0.00119151
219.029	21.395	-0.313614	-0.575054	5.32395	14.8571	0.000594036	0.00120304
139.075	18.638	2.70729	1.50193	-1.25857	14.8395	0.000599297	0.00121049
374.228	16.8332	-0.652991	2.40505	-1.33739	14.8395	0.000599297	0.00121049
206.081	6.85241	3.66694	-0.686441	-3.96994	14.8289	0.000602476	0.0012137
235.109	4.58563	-0.836578	1.29754	-2.6757	14.8289	0.000602476	0.0012137
130.086	16.5422	0.00256244	-0.204635	0.286612	14.8183	0.000605673	0.00121853
243.172	16.4235	0.142679	2.00128	-1.50716	14.8042	0.00060996	0.00122554
360.274	21.8797	3.86196	4.26418	-1.34659	14.7337	0.00063186	0.00126787
508.314	22.2295	9.94715	-2.43788	8.55472	14.726	0.00063429	0.00127108
298.188	22.016	-6.46044	-1.47902	2.59869	14.6984	0.000643103	0.00128705
271.062	20.4271	-0.159232	0	-8.56924	14.6172	0.00066976	0.00133864
279.17	19.9826	1.52634	1.25038	-1.74975	14.575	0.000684051	0.00136542
529.286	22.3978	5.87916	1.64571	5.20394	14.5432	0.000694996	0.00138545
453.288	22.4672	-1.0051	-0.958533	1.42566	14.5185	0.000703629	0.00139719
453.321	21.9551	-0.15748	-0.277356	2.44265	14.5185	0.000703629	0.00139719
223.102	19.4336	-4.05157	1.58738	-2.33089	14.5185	0.000703629	0.00139719
217.035	21.5857	-0.236094	-0.231777	0.00803085	14.4903	0.000713627	0.00141521
204.018	16.6399	-0.225055	-0.521141	0.203886	14.4586	0.000725045	0.00143598
690.507	25.6216	0.0971385	1.48968	0.524826	14.4056	0.000744482	0.00147257
205.014	16.2223	-0.33724	-0.248853	0.0157861	14.3739	0.000756393	0.0014942
519.273	20.8588	5.84969	2.32532	11.918	14.363	0.00076052	0.0015004
451.321	21.9448	-0.206345	-1.36163	2.44074	14.3527	0.00076444	0.00150619
229.143	11.3206	-2.80185	-8.84901	-11.5644	14.2519	0.000803988	0.00158207
413.166	20.9507	2.94201	-0.862368	-0.660311	14.2469	0.000805976	0.00158394
440.277	23.1477	2.94175	5.40941	12.2285	14.2388	0.000809257	0.00158835
413.146	20.8217	4.81964	2.35964	0	14.2357	0.000810491	0.00158873
295.123	17.0315	2.58217	2.44039	0.360633	14.2046	0.000823215	0.0016116
230.117	19.8645	14.045	14.4534	13.2193	14.1556	0.000843646	0.00164737
317.305	23.8754	15.4071	12.1131	12.6632	14.1556	0.000843646	0.00164737
223.182	20.0843	-0.321417	0.0394763	0.0477224	14.1411	0.000849768	0.00165721
73.0653	19.4838	-0.0940757	-0.164944	0.0931269	14.1199	0.000858808	0.0016727
393.267	21.7183	0.00620229	-0.256501	3.32922	14.0988	0.000867945	0.00168406
165.091	23.941	7.55653	13.8881	14.6358	14.1033	0.00086597	0.00168406
345.23	20.6072	-4.8602	-2.99164	-4.18465	14.0988	0.000867945	0.00168406
219.028	18.4899	-0.185382	-0.15264	0.065407	14.0776	0.000877178	0.00169981
345.336	24.2445	15.8451	13.8164	8.56448	14.0394	0.000894111	0.00173043
293.247	22.7339	3.46359	3.04562	-1.7146	14	0.000911882	0.00176259
516.208	21.9992	-0.0274206	-5.30465	0.0923065	13.94	0.000939636	0.00181394
230.042	3.38795	-5.85562	-2.61714	-6.84162	13.9365	0.000941295	0.00181485
544.296	21.7113	7.97489	13.9239	13.5681	13.8667	0.000974746	0.00187697
416.373	24.2999	0.130584	-0.572187	0.0765625	13.8413	0.000987203	0.00189856
297.169	18.7867	1.61841	2.48733	-0.578497	13.7884	0.00101367	0.00194701
315.198	22.9475	-2.66094	2.69206	2.6071	13.746	0.00103535	0.00198615
332.222	21.9589	2.46033	-0.996789	-1.91146	13.7249	0.00104636	0.00200477
267.134	4.95868	-0.0887609	0.490798	-3.05926	13.6543	0.00108393	0.00207414
228.196	23.8289	0.623753	1.8985	2.25832	13.6437	0.00108968	0.00208253
205.014	20.9853	-0.145631	-0.538428	0.018571	13.6014	0.00111299	0.00212442
302.219	22.6638	-9.88413	-1.35935	2.22078	13.5821	0.00112379	0.00214235
480.311	23.7263	0.972595	6.82055	8.75967	13.5715	0.00112975	0.00214948
279.17	18.447	-0.774523	1.21812	-2.29969	13.5697	0.0011308	0.00214948
291.195	22.8458	8.08161	3.23689	-2.991	13.568	0.00113175	0.00214948
460.253	20.0221	-9.00538	-1.47095	0.730535	13.5556	0.0011388	0.00216019
371.327	23.0929	-0.176408	-1.14908	-0.0861514	13.5062	0.00116727	0.00221144
173.025	20.6803	-0.00852952	-0.762187	0.0298475	13.4427	0.00120492	0.00227995
391.284	21.6449	1.99457	-0.370488	0.565292	13.3651	0.00125259	0.00236429
174.956	3.67963	0.35269	-0.0740093	0.180968	13.3651	0.00125259	0.00236429
347.188	18.3286	3.24081	2.93212	4.71886	13.3369	0.00127039	0.00239197
451.272	21.9148	1.22419	-0.302714	0.9916	13.3369	0.00127039	0.00239197
417.178	21.5054	7.20754	-2.1094	0	13.3074	0.00128925	0.00242448
346.233	20.6818	-9.32457	-3.08773	-10.7536	13.2624	0.00131859	0.00247661
421.346	23.022	-7.59433	-0.987854	7.83511	13.2447	0.00133029	0.0024904
425.309	21.9078	2.50746	-0.301404	0.342343	13.2487	0.00132766	0.0024904
259.154	20.6305	11.7565	0.534936	-0.109548	13.2439	0.00133082	0.0024904
225.114	8.48116	-9.13599	-4.59745	-6.3449	13.231	0.00133942	0.00250342
350.233	21.6761	2.16853	-1.67026	-0.480809	13.2169	0.0013489	0.00251806
424.306	22.0688	1.61072	-0.110194	-2.53782	13.1675	0.00138262	0.00257471
349.201	20.3454	1.66954	2.33177	-0.0522415	13.1675	0.00138262	0.00257471
355.288	22.5332	0.418548	-4.87098	-0.133118	13.1464	0.00139733	0.00259893
159.011	3.59801	-0.230102	-0.22048	-0.0532911	13.1358	0.00140474	0.00260321
331.193	22.0088	-2.09736	0.364885	1.83013	13.1358	0.00140474	0.00260321
205.133	19.8508	-0.0597701	-0.297765	0.473129	13.1358	0.00140474	0.00260321
343.214	20.2235	-1.8941	0.0850269	-1.17174	13.1252	0.00141219	0.00260752
331.226	21.9783	-3.23438	-1.66532	4.36814	13.1252	0.00141219	0.00260752
131.014	20.9923	-0.13932	-0.480398	0.0452923	13.1252	0.00141219	0.00260752
245.14	17.9303	-2.86013	0.954688	-4.56445	13.0794	0.00144495	0.00266156
371.258	21.8926	1.62497	0.162437	2.33264	13.0794	0.00144495	0.00266156
384.296	21.4233	0.235495	-1.5722	-0.1231	13.0617	0.00145775	0.0026819
406.15	16.9952	3.40997	0.796474	-7.89552	13.0329	0.00147889	0.00271752
182.046	6.3762	-3.61928	-0.9251	-3.79231	13.0194	0.00148893	0.00273268
160.041	3.37123	-8.56375	-2.94666	-8.96009	12.996	0.00150643	0.00276148
263.237	23.0448	0.313385	2.97894	3.86242	12.9841	0.00151542	0.00277463
329.175	19.7017	4.52456	2.71132	-6.04372	12.9689	0.00152704	0.00279256
373.259	20.6806	5.32095	4.58771	4.14612	12.963	0.00153154	0.00279744
262.165	18.6756	0.551949	-1.81049	1.65781	12.9559	0.00153695	0.00280397
314.21	18.4058	0.181292	3.2269	-0.766034	12.9242	0.00156154	0.00284544
471.347	22.5401	2.74957	6.09532	-3.98565	12.9136	0.00156983	0.00285372
565.567	27.7866	0.383457	2.65024	2.55373	12.9136	0.00156983	0.00285372
790.64	25.819	12.4514	12.3142	4.08216	12.8881	0.00158998	0.00288692
303.217	20.8081	-8.91005	-3.37505	-13.2962	12.8525	0.00161851	0.00293181
242.177	20.9986	1.02312	0.351521	0.225119	12.8501	0.00162046	0.00293181
321.206	22.0183	-0.483533	1.83021	2.26113	12.8501	0.00162046	0.00293181
318.206	20.9986	6.84453	7.82214	-0.309535	12.8407	0.0016281	0.00293866
594.338	20.8525	2.32581	7.81004	-1.08777	12.8407	0.0016281	0.00293866
435.192	5.01625	-2.09438	0.80962	-0.888717	12.8078	0.00165512	0.00298039
349.167	19.3969	-4.1737	-0.274709	-4.77625	12.8078	0.00165512	0.00298039
333.172	20.888	-2.4126	-0.851861	-2.91034	12.7407	0.00171153	0.00307109
397.324	23.5044	-0.00019243	-0.291973	-0.148406	12.7407	0.00171153	0.00307109
365.198	20.7323	-0.355333	2.05707	0.864247	12.7407	0.00171153	0.00307109
309.211	20.543	2.01533	10.5098	-0.372371	12.7348	0.00171665	0.00307666
267.067	21.5577	-12.4121	-4.04588	-5.08559	12.7252	0.00172484	0.00308772
121.03	12.7843	0.134019	-0.0469709	-0.318369	12.7019	0.00174505	0.00312025
315.195	21.8113	2.01641	-0.963279	0.529999	12.6984	0.00174813	0.00312211
444.224	19.7263	-8.68578	-1.14859	-6.7762	12.6712	0.00177207	0.00315747
283.062	20.6152	-9.76994	-4.16445	-9.23233	12.6712	0.00177207	0.00315747
375.167	20.5853	3.63773	2.45504	10.6641	12.6495	0.00179141	0.0031882
273.172	19.4352	-1.47933	0.168011	-1.61894	12.5961	0.00183987	0.00326684
348.217	19.2745	-3.81912	2.42369	2.70993	12.5961	0.00183987	0.00326684
218.032	17.749	-0.186364	-0.303249	0.162652	12.5432	0.00188919	0.00334664
506.216	21.7194	4.61258	0.407433	5.95602	12.5432	0.00188919	0.00334664
527.27	22.177	3.06678	1.94575	3.89369	12.5185	0.00191266	0.00338428
514.285	21.9501	-11.0196	-6.45887	-3.3826	12.48	0.00194986	0.0034461
227.13	19.5883	-3.05057	0.0755093	-2.8012	12.4586	0.00197088	0.00347922
286.079	20.61	-10.6675	-4.74383	-6.81133	12.448	0.00198133	0.00349364
397.207	22.1582	0	2.88144	2.85391	12.4248	0.00200444	0.00353032
346.184	19.8781	14.3642	14.5732	13.4899	12.4222	0.00200701	0.00353076
187.098	4.70775	-0.763149	2.57791	-2.21707	12.3845	0.00204524	0.00359388
568.305	20.9207	-0.441162	1.48284	0	12.3721	0.00205798	0.00361211
443.22	19.7255	-9.48415	-1.08193	-7.43197	12.3535	0.0020772	0.00364167
435.165	19.6664	-11.7753	-2.10596	-5.84009	12.3083	0.00212469	0.00372065
302.305	23.3135	1.85278	7.14336	6.16995	12.2892	0.00214499	0.00375189
482.324	23.7123	2.06076	10.3375	2.4776	12.2758	0.00215946	0.00377288
440.361	23.0221	-7.62914	-1.08242	7.94516	12.2623	0.00217405	0.00379341
246.577	20.2805	4.69557	0.157133	0	12.2604	0.00217618	0.00379341
263.168	18.6678	0.576087	-5.34547	1.63796	12.2575	0.00217931	0.00379453
219.028	19.3624	-0.288612	-0.167859	0.158838	12.2152	0.00222592	0.00387128
205.014	23.1487	0.068162	-0.108032	-0.0828568	12.194	0.0022496	0.00390801
467.212	21.612	5.48347	2.37884	10.9522	12.1751	0.00227096	0.00394062
267.174	19.2773	-3.29623	2.6052	5.72746	12.1487	0.00230115	0.00398849
474.394	23.0217	-2.08215	1.99421	5.24979	12.1376	0.00231399	0.00400619
407.279	21.6471	2.29696	0.3262	1.73557	12.1305	0.00232216	0.00401125
476.21	20.6523	0.119907	3.20857	1.99003	12.1305	0.00232216	0.00401125
334.238	21.0773	0.20998	1.79913	2.91915	12.1093	0.00234687	0.00404934
355.263	21.9453	2.50926	0.130151	1.17301	12.0952	0.00236348	0.00407341
223.182	19.5415	0.123625	0.0152855	-0.13577	12.0741	0.00238863	0.0041121
347.188	19.9724	3.38501	2.78599	4.64446	12.0353	0.00243542	0.00418793
344.254	18.8902	2.31767	2.98142	-0.184576	12.0317	0.00243972	0.00419061
347.243	20.5922	-4.01693	-2.62121	-4.2409	12.0247	0.00244834	0.00420069
493.408	23.0257	-6.60437	6.29351	3.25511	12	0.00247875	0.00424333
444.977	19.7152	-14.4525	-5.45292	0	12	0.00247875	0.00424333
351.219	21.1719	-0.902407	1.38588	1.27479	11.9471	0.0025452	0.00435221
385.146	19.1833	-3.40255	5.90282	6.12551	11.9407	0.0025533	0.00436117
358.241	23.0606	0.0032367	-0.243294	-0.155142	11.9189	0.00258137	0.00439437
336.253	21.5804	-2.40377	1.86946	1.49865	11.9189	0.00258137	0.00439437
346.176	19.2182	1.14237	2.23831	4.1139	11.9189	0.00258137	0.00439437
173.025	21.2223	0.106683	-0.675582	0.170706	11.8836	0.0026273	0.00446261
300.204	22.3571	-4.22014	0.422305	0.999257	11.8836	0.0026273	0.00446261
391.181	21.093	1.25934	1.81569	-0.321688	11.8765	0.00263658	0.0044734
111.044	24.0624	-0.0109345	-0.0749513	0.20235	11.8095	0.00272643	0.00461559
531.301	22.1947	3.6944	2.52	3.90374	11.8095	0.00272643	0.00461559
535.387	24.6786	-0.0189245	0.158699	0.379921	11.7919	0.00275058	0.00464617
570.458	23.4678	0.756556	2.10776	-0.895574	11.7919	0.00275058	0.00464617
159.011	3.48728	-0.124296	-0.12597	-0.0288492	11.6966	0.00288473	0.00486738
363.219	20.4458	8.44861	5.07431	2.40901	11.598	0.00303052	0.00510774
218.032	22.7546	0.126194	-0.134909	0.121042	11.5802	0.0030576	0.00514203
389.202	22.0087	2.196	2.69579	-1.34257	11.5802	0.0030576	0.00514203
537.535	26.5182	0.622664	2.65951	2.48496	11.5661	0.00307925	0.00515572
248.073	17.6696	4.41639	2.60259	0	11.5665	0.00307863	0.00515572
205.014	21.8356	-0.146668	-0.822927	-1.04358	11.5661	0.00307925	0.00515572
324.134	19.8575	0.803419	1.74808	0	11.5665	0.00307863	0.00515572
504.263	21.2564	3.24864	0.938985	3.62545	11.5556	0.00309559	0.00517173
158.154	21.6751	-0.94827	-0.435766	-0.169102	11.5556	0.00309559	0.00517173
424.277	21.6906	2.39869	1.49394	3.69666	11.5026	0.00317857	0.00529929
214.144	18.923	2.15938	8.79893	12.7922	11.5025	0.00317888	0.00529929
610.624	27.7872	0.386292	2.35784	2.28795	11.4956	0.00318981	0.0053117
432.28	18.6974	0.832791	1.04893	-0.244914	11.4321	0.00329269	0.0054711
267.092	18.5703	-0.189623	1.77852	1.69885	11.4321	0.00329269	0.0054711
352.321	23.4139	2.3336	2.57255	9.33624	11.3861	0.00336932	0.00559234
438.264	23.1494	8.53027	4.89101	12.0639	11.3042	0.00351015	0.00581716
414.169	21.4078	2.27113	2.20021	0	11.3029	0.00351239	0.00581716
312.2	19.6408	13.1886	15.0338	14.3997	11.2667	0.00357663	0.00591714
365.235	21.3805	1.64444	0.86384	2.46253	11.2628	0.00358358	0.00592221
414.169	21.2827	3.9761	2.21472	0	11.2297	0.00364338	0.00601453
330.206	19.2504	-3.08739	2.31018	2.79414	11.2205	0.00366023	0.00603582
205.014	23.1025	0.163186	-0.0466996	-0.0241942	11.1993	0.00369917	0.00609345
159.009	16.2432	-0.303845	-0.0984738	0.00635535	11.1887	0.00371879	0.00611918
506.358	21.7274	4.7692	1.42842	12.8993	11.1838	0.00372789	0.00612755
312.173	22.7724	0.0252805	-0.0558408	-0.0977505	11.157	0.00377829	0.00620371
437.341	23.0471	-7.29378	-2.09961	7.36694	11.1336	0.00382261	0.00626974
301.216	21.7017	-1.66022	0.928335	2.3626	11.0511	0.00398358	0.00652675
331.217	22.9922	-1.69845	-2.79913	6.44111	11.0153	0.00405569	0.00663777
322.222	21.9332	2.99784	3.51075	-5.42704	11.0088	0.00406879	0.00665208
703.575	26.3719	11.0695	12.0998	7.24887	10.9794	0.00412913	0.00674351
373.207	22.4881	0.580481	0.876651	-1.35317	10.963	0.00416316	0.00679182
429.161	18.8512	5.01869	2.67464	-3.51103	10.9342	0.00422351	0.00688293
172.028	21.3229	0.0761983	-0.589146	0.0226047	10.9242	0.00424471	0.0069101
273.181	17.4278	1.11365	-0.588091	-4.74194	10.8924	0.00431263	0.00701319
319.167	19.7067	-0.956289	0.377711	4.75121	10.8183	0.00447535	0.00727006
303.234	23.5421	14.3357	9.44701	5.03576	10.7454	0.00464161	0.00753214
301.182	19.9187	3.3678	9.95142	1.91697	10.7386	0.00465738	0.0075497
394.27	21.8847	1.42966	1.01984	5.51954	10.6984	0.00475192	0.00769479
351.219	21.4209	-1.11416	1.28536	-0.0854755	10.6914	0.00476871	0.0077138
401.337	23.2447	6.97087	14.3928	14.1998	10.6889	0.0047746	0.00771515
508.421	24.1662	-0.0236756	-0.137449	0.0965189	10.6808	0.00479401	0.00773832
411.15	20.7127	3.02178	0.508976	3.18005	10.649	0.00487071	0.00785383
473.223	20.2373	5.66511	4.2378	0.595764	10.6245	0.00493093	0.00794254
199.133	21.4735	-2.02116	-1.27066	-2.16696	10.5961	0.00500129	0.00804738
295.229	22.8571	0.0840149	2.7124	0.0531121	10.5714	0.00506341	0.00813877
415.283	22.8438	8.65616	3.94867	9.22751	10.5563	0.00510193	0.00819206
366.227	18.2806	3.95059	2.9379	3.81355	10.5432	0.00513536	0.00823708
227.13	21.1359	5.83162	7.1283	5.77382	10.522	0.00518999	0.00831597
269.175	18.3015	-9.06718	0.361343	-8.82135	10.5176	0.00520163	0.00832587
344.228	17.9649	0.536105	0.401971	-0.418855	10.5079	0.00522674	0.0083573
437.392	24.1705	0.0918979	-0.00792267	-0.0104888	10.5009	0.00524521	0.00837806
384.238	20.3819	1.60461	2.50898	0.525147	10.4797	0.005301	0.00844951
131.014	16.9809	-0.411525	-0.250154	-0.0940733	10.4797	0.005301	0.00844951
333.225	21.6793	1.89206	-1.56457	0.482227	10.455	0.00536685	0.00854556
588.474	26.5693	5.34632	11.1033	10.5138	10.4429	0.00539956	0.00858867
447.35	23.4482	14.6965	13.341	13.2882	10.4	0.00551656	0.00874745
446.375	23.9475	14.0932	14.4795	15.214	10.4	0.00551656	0.00874745
430.377	23.945	12.0788	12.7684	13.7269	10.4	0.00551656	0.00874745
214.253	23.2736	-0.283874	-0.134019	0.230779	10.3422	0.00567846	0.00899482
217.035	21.9487	0.288724	-0.0775577	0.525718	10.328	0.00571866	0.00904911
533.326	21.1841	-1.65196	-2.52889	-3.62513	10.3104	0.00576931	0.00911981
175.021	21.3988	-0.161972	-0.834341	-0.124831	10.2575	0.00592397	0.00935461
492.405	23.0199	-4.67503	1.47715	2.22619	10.2257	0.00601876	0.00948466
333.206	19.8898	-0.639845	1.86234	0.907794	10.2257	0.00601876	0.00948466
482.33	22.4292	3.22769	2.65455	1.32234	10.2152	0.00605069	0.00952515
275.17	22.7736	-0.068721	-0.0823207	0.0605016	10.2011	0.00609352	0.00958271
328.225	17.7269	1.00596	3.27744	-0.170386	10.1728	0.00618011	0.00970887
332.196	20.6309	0.210119	1.57487	3.04516	10.1623	0.00621289	0.00975035
202.123	22.1818	-1.50803	-0.0164903	-1.95522	10.0564	0.00655047	0.0102696
310.163	20.5843	-8.31433	-4.20571	-9.59538	10.0515	0.00656655	0.0102842
385.346	26.0994	9.86531	6.66022	11.0344	10.0098	0.00670488	0.0104901
426.258	21.9447	1.14015	-4.39531	2.37547	10.0035	0.00672607	0.0105018
310.201	21.0779	-2.86545	1.06739	0.0154033	10.0035	0.00672607	0.0105018
335.224	22.6869	-2.07111	1.19073	1.26252	9.99295	0.00676176	0.0105359
345.172	19.2252	1.49055	2.21003	4.00645	9.99295	0.00676176	0.0105359
299.201	21.2886	-0.861207	1.70619	0.765288	9.95062	0.00690639	0.0106958
508.421	23.9555	-0.0387133	-0.163309	0.0164908	9.95062	0.00690639	0.0106958
439.189	20.4058	-6.45119	-3.22154	-12.0083	9.95534	0.00689011	0.0106958
518.401	23.0189	-4.75325	-1.44574	5.16345	9.95062	0.00690639	0.0106958
466.353	22.0712	2.41267	1.29316	2.52466	9.95062	0.00690639	0.0106958
203.083	6.3414	0.963693	1.34677	-0.365942	9.95062	0.00690639	0.0106958
326.189	22.9356	0.0930559	-0.0812672	-0.0430486	9.93651	0.00695528	0.0107606
447.347	24.8023	0.604948	0.901899	0.602635	9.86596	0.007205	0.0111357
373.171	21.1289	1.34481	2.48513	0.318516	9.85185	0.007256	0.0111805
441.329	23.2249	0.64616	2.63854	-2.33119	9.85185	0.007256	0.0111805
353.247	21.8492	1.57119	-1.74148	1.61411	9.85185	0.007256	0.0111805
487.179	21.7446	2.42272	5.44572	7.75381	9.8448	0.00728164	0.0111975
163.133	19.8702	0.786392	0.739916	-0.163298	9.8448	0.00728164	0.0111975
376.175	20.4302	-7.82713	0.160902	2.86675	9.80247	0.0074374	0.0114025
423.274	21.6857	2.85235	1.57012	3.54695	9.80247	0.0074374	0.0114025
351.219	21.6401	-0.536397	1.45386	1.1002	9.80247	0.0074374	0.0114025
413.166	20.9465	2.74926	0.920917	-0.76192	9.74603	0.00765026	0.0116819
317.152	19.3928	4.71048	5.03701	2.39021	9.74603	0.00765026	0.0116819
131.014	17.0942	-0.287102	-0.152353	-0.046894	9.74603	0.00765026	0.0116819
281.247	22.8726	-0.0110837	1.97419	3.72852	9.74603	0.00765026	0.0116819
129.055	24.0644	-0.0769436	0.163721	0.0560178	9.72487	0.00773164	0.0117827
277.112	20.7764	1.0202	3.57251	-0.371142	9.72487	0.00773164	0.0117827
73.0654	20.439	-0.114569	-0.24057	0.0890735	9.70723	0.00780012	0.0118633
702.536	23.4704	1.43809	3.06839	-1.47098	9.70723	0.00780012	0.0118633
520.509	25.6496	11.0013	9.03707	3.71692	9.67965	0.00790842	0.0120161
523.305	21.7513	2.53938	1.92152	8.11577	9.67549	0.00792492	0.0120172
365.198	20.4352	0.622596	1.83366	-0.123525	9.67549	0.00792492	0.0120172
416.185	20.6741	2.38902	2.68323	-3.15109	9.65964	0.00798796	0.0121008
338.342	24.2891	2.45321	1.80732	3.58702	9.63316	0.00809444	0.01225
219.03	22.9704	-0.0559658	-0.103966	0.0890947	9.59788	0.00823846	0.0124556
270.279	23.5506	-0.0253701	-0.160373	-0.0668554	9.59083	0.00826757	0.0124758
441.261	18.9361	-3.73358	-0.533751	-8.35996	9.59069	0.00826816	0.0124758
219.029	21.7354	-0.406492	-0.967459	-0.428535	9.58025	0.00831143	0.0125287
171.149	16.5093	-0.00308132	-0.196116	0.129031	9.5485	0.00844441	0.0127041
197.081	17.359	1.04161	-1.01928	-1.55217	9.5485	0.00844441	0.0127041
102.128	16.2923	0.268435	-0.217256	0.170734	9.49559	0.00867079	0.0130318
463.343	23.2254	0.51273	2.55361	-2.2958	9.48501	0.00871679	0.013088
121.03	12.7963	0.0124208	-0.090864	-0.298095	9.44268	0.00890324	0.0133287
315.253	22.0734	-4.43441	-1.16493	-3.28581	9.44268	0.00890324	0.0133287
591.319	20.6997	0.619308	4.01956	3.38093	9.44268	0.00890324	0.0133287
374.163	20.5657	1.0478	2.23455	3.52478	9.42152	0.00899795	0.0134441
614.484	23.4678	1.01382	2.6209	-0.877098	9.42152	0.00899795	0.0134441
356.127	20.5523	1.41837	2.84818	8.3231	9.38779	0.00915099	0.0136594
291.161	21.0782	-3.07154	0.873814	-0.141249	9.37919	0.00919041	0.0137048
348.191	20.0052	3.38632	3.28449	4.68103	9.35802	0.00928818	0.0138236
388.254	18.3983	0.608482	0.717468	-0.479918	9.35802	0.00928818	0.0138236
190.123	21.2461	-0.140696	-0.62035	0.0371255	9.33686	0.00938699	0.0139505
277.186	22.7176	9.55808	-0.799283	7.45019	9.33586	0.00939169	0.0139505
303.232	23.6739	0.777864	3.63912	5.63532	9.26984	0.00970688	0.0143907
448.337	23.461	0.940501	2.7578	-2.14425	9.26984	0.00970688	0.0143907
351.217	21.0785	2.05602	2.03318	0.0592807	9.2522	0.00979285	0.0144858
243.172	19.7515	0.0603053	2.06477	-0.803207	9.2522	0.00979285	0.0144858
693.554	25.1317	8.3745	14.6005	12.8334	9.25085	0.00979951	0.0144858
491.373	22.4336	-1.00692	1.83744	1.38155	9.20988	0.0100023	0.0147144
245.186	19.7325	1.53766	2.33426	-0.405128	9.20988	0.0100023	0.0147144
371.316	23.7593	0.167093	0.0785026	0.0706795	9.21693	0.0099671	0.0147144
205.014	16.3128	-0.112874	-0.664068	0.023732	9.20988	0.0100023	0.0147144
373.274	22.0627	-1.64032	0.289876	1.21918	9.20988	0.0100023	0.0147144
208.097	10.1543	-0.230003	1.11388	-1.65657	9.1746	0.0101803	0.0149618
776.574	23.2221	0.973067	5.47695	-2.57551	9.14638	0.0103249	0.0151452
262.039	21.251	-0.302465	0.118884	0.290367	9.14638	0.0103249	0.0151452
102.128	16.3517	0.100293	-0.161456	0.29226	9.12522	0.0104348	0.0152917
344.279	22.9377	2.99268	1.24048	0.727555	9.08289	0.010658	0.0156038
328.284	23.3991	4.18144	9.92472	10.7263	9.02545	0.0109685	0.016043
415.162	21.3978	3.4872	1.825	0	9.01666	0.0110168	0.0160983
300.263	23.0797	1.13874	2.45334	2.91093	8.98765	0.0111778	0.0163023
387.321	23.065	1.12346	2.81987	3.85396	8.98765	0.0111778	0.0163023
415.357	23.8083	12.7106	13.5679	14.1618	8.95556	0.0113586	0.0165344
315.198	22.3542	-2.72669	0.655328	0.621253	8.95591	0.0113566	0.0165344
366.228	21.3087	-0.500526	1.74767	-0.247059	8.903	0.0116611	0.0169585
347.115	18.279	-7.4623	-1.26773	-6.25466	8.88971	0.0117388	0.0170392
413.21	19.6535	-9.56809	-1.48497	-7.86961	8.88971	0.0117388	0.0170392
228.123	20.0283	-8.92281	-3.95142	-4.15479	8.86526	0.0118832	0.0172323
362.29	22.2894	2.66263	-1.25841	0.114173	8.85714	0.0119315	0.0172696
485.356	23.2267	0.542513	2.20295	-2.4639	8.85714	0.0119315	0.0172696
347.188	19.4099	2.2027	-0.951439	-0.218601	8.85009	0.0119737	0.0173142
426.387	21.9416	1.01626	-4.59857	2.12228	8.82892	0.0121011	0.0174819
159.011	3.84156	-0.107009	-0.0303767	-0.0191925	8.80423	0.0122514	0.0176823
367.214	20.8841	-0.04831	1.28536	-0.271486	8.79365	0.0123164	0.0177593
507.369	23.2248	0.41342	1.94064	-2.40986	8.77249	0.0124474	0.0178975
466.389	23.4238	11.7765	8.56748	15.2847	8.77386	0.0124389	0.0178975
732.547	23.2271	1.25293	3.14023	-2.22988	8.77249	0.0124474	0.0178975
402.203	19.3363	5.91641	5.44268	6.07747	8.74427	0.0126243	0.0181348
322.274	23.5058	8.7772	12.379	14.2578	8.73869	0.0126595	0.0181683
355.154	21.7944	-5.07346	4.83634	0	8.66667	0.0131237	0.018764
429.33	21.9654	-0.0192603	-3.95471	2.71205	8.66667	0.0131237	0.018764
405.299	22.8047	-2.86595	5.05336	0	8.66667	0.0131237	0.018764
746.563	23.4734	0	5.1555	-3.43885	8.66667	0.0131237	0.018764
373.322	24.0644	-0.0389718	-0.0134139	0.136229	8.6455	0.0132633	0.0189459
297.185	20.6093	3.42284	1.91287	0.254085	8.63845	0.0133102	0.0189596
385.143	18.9307	5.38434	5.44572	4.10189	8.63845	0.0133102	0.0189596
370.259	21.7427	0.699855	0.753907	-1.14488	8.63845	0.0133102	0.0189596
381.114	18.6975	0.379031	2.96482	0.317378	8.6348	0.0133345	0.0189765
408.311	22.1206	1.37437	2.0859	-0.649485	8.61728	0.0134518	0.0191078
296.618	20.9759	0.867364	0.887856	-1.46655	8.61728	0.0134518	0.0191078
159.011	3.5708	-0.148849	-0.177673	-0.0518645	8.58201	0.0136912	0.0194297
205.014	18.9569	-0.171227	-0.555249	0.55455	8.55379	0.0138857	0.0196693
174.025	21.0031	-0.19952	-0.799917	-0.0398278	8.55379	0.0138857	0.0196693
688.521	23.2228	1.304	3.31187	-1.88709	8.51146	0.0141827	0.0200528
431.176	19.9388	0.855067	2.21603	0.0908535	8.51146	0.0141827	0.0200528
316.199	21.6788	1.01382	-0.375555	1.58092	8.46914	0.0144861	0.0204627
326.254	20.8285	0.526192	-1.01056	-0.0124181	8.42681	0.0147959	0.0208811
261.125	17.6965	1.24847	1.77937	0.57977	8.40564	0.0149533	0.0210838
188.128	17.1357	0.137378	-0.270853	0.328732	8.39153	0.0150592	0.0211939
313.18	21.2829	-0.533624	1.76437	-0.0123541	8.39153	0.0150592	0.0211939
259.202	20.4688	8.42838	3.02673	1.64001	8.37098	0.0152147	0.0213931
397.303	23.1924	1.10508	2.43559	-1.15385	8.36332	0.0152732	0.0214358
469.282	21.7384	2.62201	1.08234	2.37771	8.36332	0.0152732	0.0214358
147.045	3.87763	0.912096	1.06469	-0.393147	8.32804	0.0155449	0.0217972
395.245	22.2289	-2.05732	1.28828	4.50272	8.32099	0.0155999	0.0218541
426.38	21.9463	0.912994	-4.58662	2.06546	8.2963	0.0157936	0.0221053
429.298	22.9878	11.6523	11.0756	8.92196	8.29055	0.0158391	0.0221486
359.149	20.429	-6.78679	0.106624	3.33156	8.27866	0.0159335	0.0222603
594.338	20.9014	2.27084	2.22559	-0.299584	8.2575	0.016103	0.0224765
393.291	21.9492	1.30036	0.232085	1.94216	8.22222	0.0163896	0.0228556
409.288	22.2427	1.14104	-0.969046	0.535569	8.14109	0.0170681	0.0237584
277.157	20.0154	0.188376	1.78832	-1.02439	8.14109	0.0170681	0.0237584
439.371	23.5025	0.21503	-0.0275879	-0.20651	8.12698	0.0171889	0.0239048
533.325	21.9117	-7.4602	-2.32995	3.03833	8.11294	0.01731	0.0240513
584.561	25.6749	1.36452	6.40689	2.56219	8.08818	0.0175256	0.0243066
432.36	23.8121	13.173	13.9615	14.3693	8.08889	0.0175194	0.0243066
247.074	19.6745	-0.00112233	6.23158	0	8.08249	0.0175755	0.0243538
309.227	20.831	0.453191	-1.01191	0.0581932	8.07407	0.0176497	0.0244343
131.014	16.9252	-0.235625	0.175689	0.120278	8.06702	0.0177121	0.0244985
277.18	21.9497	-0.95426	0.852053	0.801594	8.04586	0.0179005	0.0247367
174.025	20.3202	-4.99097	-4.89225	4.90685	8.02846	0.0180569	0.0249077
174.025	19.81	-4.9766	-4.87197	4.8794	8.02846	0.0180569	0.0249077
303.128	20.7474	2.13381	2.21855	0.465722	8.02469	0.0180909	0.0249097
331.19	19.8465	-0.192763	1.1538	2.22094	8.02469	0.0180909	0.0249097
427.235	20.622	4.46199	2.01875	6.31779	8.01086	0.0182164	0.0250599
254.15	10.9237	4.95587	3.42659	4.41009	7.98236	0.0184779	0.025351
262.039	19.7199	-0.22272	0.0610879	0.314152	7.98236	0.0184779	0.025351
441.831	23.2243	0.711967	2.16085	-2.19941	7.98236	0.0184779	0.025351
419.316	23.1951	0.802831	2.52874	-1.07844	7.9612	0.0186744	0.0255977
463.844	23.2229	0.602049	1.88479	-2.40801	7.89771	0.0192768	0.026376
400.254	22.9043	0.305845	-5.20237	0.544902	7.89771	0.0192768	0.026376
331.19	19.6426	1.17172	2.53128	2.01088	7.88713	0.0193791	0.0264449
349.201	19.299	1.45985	2.29028	0.805152	7.88713	0.0193791	0.0264449
301.182	20.7254	3.55742	1.82614	5.28032	7.88713	0.0193791	0.0264449
329.235	21.3444	-2.67036	-1.5133	-1.70714	7.84127	0.0198285	0.027034
371.118	19.2347	1.17119	3.29386	2.46062	7.83422	0.0198986	0.0270571
229.097	17.8393	3.06086	2.65022	2.1373	7.83422	0.0198986	0.0270571
492.364	23.4504	0.677304	2.36577	-1.75435	7.83422	0.0198986	0.0270571
219.028	18.7411	-0.206047	-0.125706	0.0235804	7.82011	0.0200394	0.0272244
539.523	25.6562	11.1828	9.14831	3.76785	7.8032	0.0202096	0.0274311
395.295	22.1764	9.77796	9.74433	13.4897	7.8	0.0202419	0.0274506
563.337	21.8359	-12.8156	-12.3927	-9.68358	7.77839	0.0204618	0.0277242
73.0654	20.4172	0.00722872	0.128748	-0.209773	7.75661	0.0206858	0.0279781
644.494	23.2234	1.02352	3.07128	-1.42361	7.75661	0.0206858	0.0279781
351.219	20.7353	-0.225489	1.61084	1.59323	7.74603	0.0207956	0.0280768
328.321	23.841	1.80078	3.2298	2.73659	7.74603	0.0207956	0.0280768
428.328	22.0146	0.998961	-0.396229	2.30208	7.7284	0.0209798	0.0282754
219.029	22.3457	0.146723	0.160372	-0.0560262	7.7284	0.0209798	0.0282754
270.05	20.9285	-6.89126	-3.5223	-7.52458	7.72136	0.0210537	0.0283501
516.208	22.0171	-0.23105	-4.95109	0.234105	7.71429	0.0211283	0.0284254
470.35	23.4672	0.859871	2.50482	-1.62584	7.69312	0.021353	0.0287026
258.079	17.5422	-10.6734	-6.50287	-11.4586	7.67543	0.0215427	0.0289321
329.177	20.9266	-0.00448271	1.13877	2.75703	7.6506	0.0218119	0.0292678
508.28	21.7405	3.70039	1.62339	4.16833	7.62963	0.0220418	0.0295244
536.39	23.4553	0.419893	2.00016	-1.81302	7.62963	0.0220418	0.0295244
281.14	6.10103	0	2.97275	0	7.60728	0.0222895	0.02983
174.128	23.0391	2.84465	0	6.49341	7.55647	0.022863	0.0305707
149.074	19.2589	-4.07531	0.866522	-5.07828	7.52364	0.0232413	0.0310495
263.141	18.9404	-0.548889	0.536203	-2.04129	7.50617	0.0234453	0.0312672
419.818	23.2235	0.802908	2.2951	-2.38031	7.50617	0.0234453	0.0312672
580.919	23.4519	-7.5451	5.03545	-4.52462	7.4528	0.0240793	0.0320848
368.243	21.8998	1.60524	1.46747	-0.33222	7.43915	0.0242442	0.0322763
514.377	23.4566	0.47162	1.62258	-1.51837	7.36861	0.0251147	0.033406
351.236	21.6853	0.776276	-1.65776	-6.50783	7.33299	0.0255659	0.0339766
340.348	24.3025	-2.4242	6.11604	3.65126	7.2727	0.0263483	0.034986
279.232	22.4607	0.564241	-0.210234	-1.21094	7.26984	0.026386	0.0350056
455.294	21.948	1.37813	0.310642	1.72786	7.20988	0.0271891	0.0360085
175.021	19.8183	-4.99643	-0.0687669	4.92386	7.21157	0.0271662	0.0360085
367.214	20.2291	0.298852	1.88199	0.920903	7.19929	0.0273334	0.0361681
313.109	19.997	0.297083	0	-2.59019	7.17556	0.0276596	0.0365682
659.513	23.4517	-6.38839	5.22711	-4.69862	7.1701	0.0277353	0.0366365
172.028	21.5578	0.0554783	-0.394282	-0.270229	7.16755	0.0277707	0.0366515
377.179	20.4219	-2.8508	-0.12017	5.53141	7.16	0.0278758	0.0367584
301.216	22.9195	-1.01373	1.48875	1.13699	7.1358	0.028215	0.0371737
267.17	17.3394	-0.00639798	-0.396476	0.267127	7.05115	0.0294349	0.0387475
409.187	6.35329	3.57529	3.40962	-2.53123	7.04702	0.0294958	0.0387608
409.261	20.8441	4.8402	3.5255	8.44278	7.04702	0.0294958	0.0387608
219.195	22.4797	0.0611811	-0.0925758	0.125579	7.04056	0.0295911	0.0387859
485.858	23.2258	0.474396	1.56949	-2.16011	7.04056	0.0295911	0.0387859
424.28	20.9004	2.83522	1.53061	2.07664	7.04056	0.0295911	0.0387859
747.566	23.4548	-3.21129	5.34441	-7.37835	7.0312	0.02973	0.0389346
174.025	21.3963	-0.228738	-0.740694	-0.147496	6.96649	0.0307076	0.0401804
422.078	21.9727	-0.10345	-3.69932	2.61668	6.903	0.0316981	0.0414054
430.628	21.9713	-0.109855	-3.66699	2.66183	6.903	0.0316981	0.0414054
471.244	22.1951	3.44993	2.2242	4.98578	6.89947	0.031754	0.0414431
261.125	17.6453	1.32937	1.84952	0.808213	6.88889	0.0319225	0.0416274
488.242	21.7091	2.52137	1.57048	1.92938	6.88183	0.0320353	0.041733
469.368	23.0481	-6.5295	-2.04893	3.80327	6.88041	0.0320582	0.041733
193.069	5.91062	0	-5.40184	-9.7176	6.83137	0.0328539	0.042696
244.154	8.49212	0	-5.02277	-9.29065	6.83137	0.0328539	0.042696
214.253	23.3148	0.0263405	-0.223361	0.123107	6.80423	0.0333027	0.0432058
333.206	20.23	0.535586	2.06447	0.995224	6.80423	0.0333027	0.0432058
267.074	3.1241	-0.170131	0.405214	-2.02964	6.7866	0.0335977	0.0434777
241.143	20.2952	2.68619	2.33059	0.444621	6.7866	0.0335977	0.0434777
187.098	5.88016	-2.60801	-0.686	-2.71327	6.7866	0.0335977	0.0434777
343.295	22.6125	-0.0924624	-0.229436	0.122443	6.74074	0.0343769	0.0444108
336.253	22.687	-1.56338	1.01639	0.571808	6.74074	0.0343769	0.0444108
426.561	21.9782	0.196541	-3.32453	2.59892	6.67019	0.0356111	0.0459664
283.131	17.8471	4.5334	4.88092	3.39698	6.6455	0.0360535	0.0464981
600.468	23.2294	0.682993	2.57843	-0.665773	6.61728	0.0365658	0.047119
469.282	20.8933	2.80088	1.45682	1.89535	6.6067	0.0367598	0.047329
507.871	23.2247	0.404678	1.53729	-2.1912	6.60317	0.0368247	0.0473726
409.261	20.1686	4.898	3.9509	8.23588	6.55627	0.0376985	0.0484559
158.013	16.24	-0.287735	-0.139521	0.00405378	6.53263	0.0381468	0.0489909
371.316	23.7834	-0.115341	0.0174234	0.0709972	6.50088	0.0387571	0.0496911
153.066	3.07478	-1.59508	-1.29359	-0.702408	6.50088	0.0387571	0.0496911
